# Supplementary material for: The COVID-19 pandemic related stress and the associated factors among the healthcare workers in Kota Setar District Health Office, Malaysia
Source: PLoS One. 2024 May 23;19(5):e0301469. doi: 10.1371/journal.pone.0301469 (PMC11115278; doi:10.1371/journal.pone.0301469)
Supplement: S1 File — (XLSX) [file pone.0301469.s001.xlsx]

## Sheet: Sheet1
ID	Age	Gender	Nation	Other nation	Service category	Chronic diseases	Smoking	Drugs user	Mental Health problem	Obesity	S1	S2	S3	S4	S5	S6	S7	S8	S9	S10	S11	S12	S13	S14	S15	S16	S17	S18	S19	S20	S21	Depression	Anxiety	Stress	DASS score	Symptoms	Emotional support / Psychology / Counselling	Spiritual / religious	COVID-19 / MCO	Medicial problem	Relationshi / family issues	Domestic violence	Child abuse	Child custody	Psychiatric problems	Contribution / need help / need	Financial issue	OTHERS	REFERRAL
1341	31	1	0		1	No	No	No	No	Yes	0	0	0	0	0	0	0	0	0	0	0	0	0	0	0	0	0	0	0	0	0	NORMAL	NORMAL	NORMAL	NORMAL	NO	NO	YES	NO	NO	NO	NO	NO	NO	NO	NO	NO	NO	NOT REFERRED
2341	35	1	0		2	No	No	No	No	No	2	2	1	2	1	1	2	1	1	1	2	1	1	1	1	1	1	2	2	1	1	MODERATE	VERY SEVERE	MODERATE	VERY SEVERE	YES	NO	NO	NO	NO	NO	NO	NO	NO	NO	NO	NO	NO	NOT REFERRED
1476	51	1	0		2	No	No	No	No	No	0	0	0	0	0	0	0	0	0	1	0	0	0	0	0	0	1	0	0	0	0	NORMAL	NORMAL	NORMAL	NORMAL	NO	NO	NO	NO	NO	NO	NO	NO	NO	NO	NO	NO	NO	NOT REFERRED
5543	54	0	0		2	No	No	No	No	No	1	1	1	0	2	0	0	0	0	1	1	1	1	1	0	2	1	1	0	0	1	MODERATE	NORMAL	NORMAL	MODERATE	YES	YES	NO	NO	NO	NO	NO	NO	NO	NO	NO	NO	NO	NOT REFERRED
1926	48	1	0		2	No	No	No	No	No	1	1	0	0	1	1	0	1	1	1	1	1	1	1	1	1	0	1	1	1	0	NORMAL	MILD	NORMAL	MILD	YES	NO	NO	NO	NO	NO	NO	NO	NO	NO	NO	NO	NO	NOT REFERRED
6453	44	1	0		2	No	No	No	No	Yes	1	2	1	2	1	2	2	2	2	1	2	1	1	1	2	1	1	1	2	2	0	MILD	VERY SEVERE	MODERATE	VERY SEVERE	YES	NO	NO	NO	NO	NO	NO	NO	NO	NO	NO	NO	NO	NOT REFERRED
7566	32	1	0		1	No	No	No	No	No	3	1	3	2	3	3	2	3	3	3	3	3	3	2	3	3	3	3	1	3	2	VERY SEVERE	VERY SEVERE	VERY SEVERE	VERY SEVERE	YES	YES	NO	NO	NO	NO	NO	NO	NO	NO	NO	NO	NO	NOT REFERRED
8848	33	1	0		1	No	No	No	No	Yes	0	1	0	0	1	0	1	0	0	0	0	1	1	0	0	1	0	1	0	0	0	NORMAL	NORMAL	NORMAL	NORMAL	NO	NO	NO	NO	NO	NO	NO	NO	NO	NO	NO	NO	NO	NOT REFERRED
9745	33	1	0		1	No	No	No	No	No	0	0	0	0	0	0	0	0	0	0	0	0	0	0	0	0	0	1	0	0	0	NORMAL	NORMAL	NORMAL	NORMAL	NO	NO	NO	NO	NO	NO	NO	NO	NO	NO	NO	NO	NO	NOT REFERRED
1022	33	1	0		2	No	No	No	No	Yes	2	1	1	2	1	1	1	1	0	0	0	1	1	0	0	0	0	0	0	0	0	NORMAL	MILD	NORMAL	MILD	YES	NO	NO	NO	NO	NO	NO	NO	NO	NO	NO	NO	NO	NOT REFERRED
1012	42	1	0		2	No	No	No	No	Yes	1	1	1	1	1	1	1	1	1	1	2	1	1	1	1	1	1	2	1	1	0	MILD	MODERATE	MILD	MODERATE	YES	YES	NO	NO	NO	NO	NO	NO	NO	NO	NO	NO	NO	NOT REFERRED
1245	28	1	0		2	No	No	No	No	Yes	0	0	1	0	1	0	0	0	0	0	0	0	0	0	1	0	0	0	0	0	0	NORMAL	NORMAL	NORMAL	NORMAL	NO	NO	NO	NO	NO	NO	NO	NO	NO	NO	NO	NO	NO	NOT REFERRED
1313	35	1	0		2	No	No	No	No	No	1	1	1	0	1	0	0	0	1	0	0	1	1	1	0	1	1	1	0	0	0	MILD	NORMAL	NORMAL	MILD	YES	NO	NO	NO	NO	NO	NO	NO	NO	NO	NO	NO	NO	NOT REFERRED
1424	25	1	0		1	No	No	No	No	Yes	0	0	0	0	0	1	0	1	0	0	1	0	1	0	0	0	1	1	0	0	0	NORMAL	NORMAL	NORMAL	NORMAL	NO	NO	NO	NO	NO	NO	NO	NO	NO	NO	NO	NO	NO	NOT REFERRED
1517	36	1	0		2	No	No	No	No	No	0	0	0	0	0	0	0	0	0	0	0	0	0	0	0	0	0	0	0	0	0	NORMAL	NORMAL	NORMAL	NORMAL	NO	NO	NO	NO	NO	NO	NO	NO	NO	NO	NO	NO	NO	NOT REFERRED
1675	47	1	0		1	No	No	No	No	No	1	0	1	0	0	0	1	0	0	0	0	0	1	0	0	0	1	1	0	0	0	NORMAL	NORMAL	NORMAL	NORMAL	NO	NO	NO	NO	NO	NO	NO	NO	NO	NO	NO	NO	NO	NOT REFERRED
1743	29	1	0		1	No	No	No	No	No	1	1	1	0	2	1	0	1	1	1	2	1	1	1	1	1	0	2	0	1	0	MILD	MILD	MILD	MILD	YES	NO	NO	NO	NO	NO	NO	NO	NO	NO	NO	NO	NO	NOT REFERRED
1842	35	1	0		2	No	No	No	No	Yes	0	1	0	0	1	0	0	0	0	0	0	0	0	0	0	0	0	1	1	0	0	NORMAL	NORMAL	NORMAL	NORMAL	NO	NO	NO	NO	NO	NO	NO	NO	NO	NO	NO	NO	NO	NOT REFERRED
1954	41	1	0		2	No	No	No	No	Yes	1	0	0	1	1	0	0	0	0	0	0	0	0	0	0	0	0	0	1	0	0	NORMAL	NORMAL	NORMAL	NORMAL	NO	NO	NO	NO	NO	NO	NO	NO	NO	NO	NO	NO	NO	NOT REFERRED
2047	35	1	0		2	No	No	No	No	Yes	0	0	0	0	1	0	0	0	0	0	0	0	0	1	0	0	0	1	0	0	0	NORMAL	NORMAL	NORMAL	NORMAL	NO	NO	NO	NO	NO	NO	NO	NO	NO	NO	NO	NO	NO	NOT REFERRED
2135	38	1	0		2	No	No	No	No	No	1	1	1	1	1	0	1	1	0	0	1	0	0	0	1	0	0	1	1	0	0	NORMAL	MILD	NORMAL	MILD	YES	NO	NO	NO	NO	NO	NO	NO	NO	NO	NO	NO	NO	NOT REFERRED
2245	42	1	0		2	No	No	No	No	No	1	0	0	0	1	1	0	0	0	0	1	1	0	0	0	0	0	1	0	0	0	NORMAL	NORMAL	NORMAL	NORMAL	NO	NO	NO	NO	NO	NO	NO	NO	NO	NO	NO	NO	NO	NOT REFERRED
2349	38	1	0		1	No	No	No	No	No	0	0	0	0	0	0	0	0	0	0	0	0	0	0	0	0	0	0	0	0	0	NORMAL	NORMAL	NORMAL	NORMAL	NO	NO	NO	NO	NO	NO	NO	NO	NO	NO	NO	NO	NO	NOT REFERRED
2485	33	1	0		2	No	No	No	No	Yes	1	1	1	1	1	0	1	1	0	0	1	1	1	1	1	1	0	1	1	1	0	NORMAL	MODERATE	NORMAL	MODERATE	YES	NO	NO	NO	NO	NO	NO	NO	NO	NO	NO	NO	NO	NOT REFERRED
2543	37	1	0		1	No	No	No	No	No	2	2	0	1	0	1	0	1	1	0	1	1	2	2	0	0	0	1	1	0	0	NORMAL	MILD	MILD	MILD	YES	NO	NO	NO	NO	NO	NO	NO	NO	NO	NO	NO	NO	NOT REFERRED
2678	36	1	0		2	No	No	No	No	No	0	1	0	0	0	0	0	0	0	0	0	0	0	0	0	0	0	1	0	0	0	NORMAL	NORMAL	NORMAL	NORMAL	NO	NO	NO	NO	NO	NO	NO	NO	NO	NO	NO	NO	NO	NOT REFERRED
2749	25	1	0		2	No	No	No	No	No	0	1	1	0	1	0	0	0	0	0	0	0	0	0	0	0	0	1	0	0	0	NORMAL	NORMAL	NORMAL	NORMAL	NO	NO	NO	NO	NO	NO	NO	NO	NO	NO	NO	NO	NO	NOT REFERRED
2811	45	0	0		2	No	No	No	No	No	0	0	0	0	0	0	0	0	0	0	0	0	0	0	0	0	0	1	0	0	0	NORMAL	NORMAL	NORMAL	NORMAL	NO	NO	NO	NO	NO	NO	NO	NO	NO	NO	NO	NO	NO	NOT REFERRED
1954	39	1	0		1	No	No	No	No	Yes	1	0	1	0	1	0	1	0	0	0	0	0	0	0	0	0	0	0	0	0	0	NORMAL	NORMAL	NORMAL	NORMAL	NO	NO	NO	NO	NO	NO	NO	NO	NO	NO	NO	NO	NO	NOT REFERRED
3047	34	1	0		2	No	No	No	No	Yes	0	0	1	0	0	0	0	0	0	0	0	0	0	0	0	0	0	1	0	0	0	NORMAL	NORMAL	NORMAL	NORMAL	NO	NO	NO	NO	NO	NO	NO	NO	NO	NO	NO	NO	NO	NOT REFERRED
3122	33	1	0		2	No	No	No	No	Yes	1	0	0	0	1	0	1	1	0	1	0	0	0	0	0	0	0	0	1	0	0	NORMAL	NORMAL	NORMAL	NORMAL	NO	NO	NO	NO	NO	NO	NO	NO	NO	NO	NO	NO	NO	NOT REFERRED
3265	42	1	0		2	No	No	No	No	No	2	1	1	0	1	1	1	1	1	0	2	1	1	0	0	1	0	2	1	1	0	NORMAL	MILD	MILD	MILD	YES	NO	NO	NO	NO	NO	NO	NO	NO	NO	NO	NO	NO	NOT REFERRED
3387	54	1	0		1	Yes	No	No	No	Yes	0	0	0	0	0	0	0	0	0	0	1	0	0	0	1	0	0	0	0	0	0	NORMAL	NORMAL	NORMAL	NORMAL	NO	NO	NO	NO	NO	NO	NO	NO	NO	NO	NO	NO	NO	NOT REFERRED
3476	32	0	0		2	No	No	No	No	No	0	0	0	0	0	0	0	0	0	0	0	0	0	0	0	0	0	0	0	0	0	NORMAL	NORMAL	NORMAL	NORMAL	NO	NO	NO	NO	NO	NO	NO	NO	NO	NO	NO	NO	NO	NOT REFERRED
3654	41	1	0		2	No	No	No	No	No	1	1	1	0	1	1	1	1	0	0	1	1	1	0	1	0	0	1	0	0	0	NORMAL	NORMAL	NORMAL	NORMAL	NO	NO	NO	NO	NO	NO	NO	NO	NO	NO	NO	NO	NO	NOT REFERRED
3761	44	1	0		2	No	No	No	No	Yes	0	1	0	1	0	0	0	1	0	0	0	0	1	1	1	0	0	1	1	0	0	NORMAL	MILD	NORMAL	MILD	YES	YES	NO	NO	NO	NO	NO	NO	NO	NO	NO	NO	NO	NOT REFERRED
3349	29	1	0		2	No	No	No	No	Yes	1	1	0	1	0	0	0	0	1	0	1	1	1	0	1	0	0	1	1	0	0	NORMAL	MILD	NORMAL	MILD	YES	NO	NO	NO	NO	NO	NO	NO	NO	NO	NO	NO	NO	NOT REFERRED
3807	29	1	0		2	No	No	No	No	No	1	1	1	1	1	1	1	1	1	1	2	1	1	1	1	1	1	1	1	1	1	MODERATE	MODERATE	MILD	MODERATE	YES	YES	NO	NO	NO	NO	NO	NO	NO	NO	NO	NO	NO	REFERRED
3942	34	1	0		2	No	No	No	No	No	0	1	0	0	0	0	0	0	0	0	0	0	0	1	0	0	0	1	0	0	0	NORMAL	NORMAL	NORMAL	NORMAL	NO	NO	NO	NO	NO	NO	NO	NO	NO	NO	NO	NO	NO	NOT REFERRED
4123	29	1	0		2	No	No	No	No	No	1	1	1	0	1	1	1	0	0	0	0	0	0	0	0	1	1	2	1	1	0	NORMAL	MILD	NORMAL	MILD	YES	NO	NO	NO	NO	NO	NO	NO	NO	NO	NO	NO	NO	NOT REFERRED
4134	31	1	0		2	No	No	No	No	No	1	1	0	1	1	0	0	1	1	0	1	1	0	1	1	0	0	1	1	1	0	NORMAL	MODERATE	NORMAL	MODERATE	YES	NO	NO	NO	NO	NO	NO	NO	NO	NO	NO	NO	NO	NOT REFERRED
4249	35	1	0		2	No	No	No	No	No	0	1	0	0	0	0	0	0	0	0	0	0	1	1	0	0	0	0	0	0	0	NORMAL	NORMAL	NORMAL	NORMAL	NO	NO	NO	NO	NO	NO	NO	NO	NO	NO	NO	NO	NO	NOT REFERRED
4379	34	0	0		1	No	No	No	No	No	1	0	1	0	1	1	0	0	1	0	1	1	1	1	0	1	0	1	0	0	0	NORMAL	NORMAL	NORMAL	NORMAL	NO	NO	NO	NO	NO	NO	NO	NO	NO	NO	NO	NO	NO	NOT REFERRED
4484	38	1	0		2	No	No	No	No	No	1	1	0	1	0	0	0	0	0	0	0	1	0	0	0	0	0	1	0	0	0	NORMAL	NORMAL	NORMAL	NORMAL	NO	NO	NO	NO	NO	NO	NO	NO	NO	NO	NO	NO	NO	NOT REFERRED
4561	26	1	0		1	No	No	No	No	No	0	0	0	0	0	0	0	0	0	0	0	0	0	0	0	0	0	0	0	0	0	NORMAL	NORMAL	NORMAL	NORMAL	NO	NO	NO	NO	NO	NO	NO	NO	NO	NO	NO	NO	NO	NOT REFERRED
4465	35	1	0		2	No	No	No	No	No	0	1	1	0	1	1	1	1	1	1	1	1	1	1	1	1	1	1	1	0	0	MILD	MILD	NORMAL	MILD	YES	NO	NO	NO	NO	NO	NO	NO	NO	NO	NO	NO	NO	NOT REFERRED
4785	41	1	0		2	No	No	No	No	Yes	1	0	1	1	1	1	0	1	2	0	1	1	1	1	1	1	0	1	1	1	0	NORMAL	MODERATE	NORMAL	MODERATE	YES	NO	NO	NO	NO	NO	NO	NO	NO	NO	NO	NO	NO	NOT REFERRED
4981	32	1	0		2	No	No	No	No	No	1	1	0	0	1	0	0	0	0	0	1	0	0	0	1	0	0	1	0	0	0	NORMAL	NORMAL	NORMAL	NORMAL	NO	NO	NO	NO	NO	NO	NO	NO	NO	NO	NO	NO	NO	NOT REFERRED
4954	37	1	0		2	No	No	No	No	No	0	0	0	0	0	0	0	0	0	0	0	0	0	0	0	0	0	0	0	0	0	NORMAL	NORMAL	NORMAL	NORMAL	NO	NO	NO	NO	NO	NO	NO	NO	NO	NO	NO	NO	NO	NOT REFERRED
5501	34	1	0		3	Yes	No	No	No	Yes	1	0	0	0	0	1	1	0	0	0	1	1	1	0	0	0	0	1	0	0	0	NORMAL	NORMAL	NORMAL	NORMAL	NO	NO	NO	NO	NO	NO	NO	NO	NO	NO	NO	NO	NO	NOT REFERRED
5129	42	1	0		2	No	No	No	No	No	0	0	0	0	0	0	0	0	0	0	0	0	0	0	0	0	0	0	0	0	0	NORMAL	NORMAL	NORMAL	NORMAL	NO	NO	NO	NO	NO	NO	NO	NO	NO	NO	NO	NO	NO	NOT REFERRED
5249	31	1	0		1	No	No	No	No	No	1	2	1	0	1	1	1	1	1	1	1	1	1	1	1	1	1	1	1	1	1	MODERATE	MODERATE	NORMAL	MODERATE	YES	NO	NO	NO	NO	NO	NO	NO	NO	NO	NO	NO	NO	NOT REFERRED
5534	42	1	0		2	No	No	No	No	No	0	1	1	1	1	1	0	0	0	0	1	1	0	1	1	1	0	1	0	0	0	NORMAL	NORMAL	NORMAL	NORMAL	NO	NO	NO	NO	NO	NO	NO	NO	NO	NO	NO	NO	NO	NOT REFERRED
5413	30	0	0		3	No	No	No	No	No	0	1	0	0	0	0	0	0	0	1	0	0	0	1	0	0	0	1	1	0	0	NORMAL	NORMAL	NORMAL	NORMAL	NO	NO	NO	NO	NO	NO	NO	NO	NO	NO	NO	NO	NO	NOT REFERRED
5514	33	1	0		2	No	No	No	No	No	0	1	0	1	0	0	1	0	0	0	0	0	0	0	0	0	0	1	0	0	0	NORMAL	NORMAL	NORMAL	NORMAL	NO	NO	NO	NO	NO	NO	NO	NO	NO	NO	NO	NO	NO	NOT REFERRED
5642	34	1	1		1	No	No	No	No	No	0	1	0	0	0	0	0	0	0	0	0	1	0	0	0	0	0	1	0	0	0	NORMAL	NORMAL	NORMAL	NORMAL	NO	NO	NO	NO	NO	NO	NO	NO	NO	NO	NO	NO	NO	NOT REFERRED
5718	45	0	0		3	No	Yes	No	No	Yes	0	0	0	0	0	0	0	0	0	0	0	0	0	0	0	0	0	0	0	0	0	NORMAL	NORMAL	NORMAL	NORMAL	NO	NO	NO	NO	NO	NO	NO	NO	NO	NO	NO	NO	NO	NOT REFERRED
5849	41	1	0		2	No	No	No	No	Yes	2	0	1	0	1	1	2	1	1	1	1	1	1	1	1	1	1	2	2	1	0	MILD	MODERATE	MILD	MODERATE	YES	NO	NO	NO	NO	NO	NO	NO	NO	NO	NO	NO	NO	REFERRED
9954	30	1	0		2	No	No	No	No	Yes	2	0	1	1	3	2	3	2	2	1	1	1	3	2	1	2	1	3	1	1	1	SEVERE	SEVERE	SEVERE	SEVERE	YES	YES	NO	NO	NO	NO	NO	NO	NO	NO	NO	NO	NO	REFERRED
6048	35	1	0		2	No	No	No	No	No	0	0	0	0	0	0	0	0	0	0	0	0	0	0	0	0	0	0	0	0	0	NORMAL	NORMAL	NORMAL	NORMAL	NO	NO	NO	NO	NO	NO	NO	NO	NO	NO	NO	NO	NO	NOT REFERRED
6127	34	1	0		3	No	No	No	No	No	0	0	0	0	0	0	0	0	0	0	0	0	1	0	0	0	0	1	0	0	0	NORMAL	NORMAL	NORMAL	NORMAL	NO	NO	NO	NO	NO	NO	NO	NO	NO	NO	NO	NO	NO	NOT REFERRED
6249	35	1	0		2	No	No	No	No	No	0	0	0	0	0	0	0	0	0	0	0	0	0	0	0	0	0	0	0	0	0	NORMAL	NORMAL	NORMAL	NORMAL	NO	NO	NO	NO	NO	NO	NO	NO	NO	NO	NO	NO	NO	NOT REFERRED
6371	33	1	0		1	No	No	No	No	Yes	0	0	0	0	1	1	0	0	0	0	0	0	0	0	0	0	0	0	0	0	0	NORMAL	NORMAL	NORMAL	NORMAL	NO	NO	NO	NO	NO	NO	NO	NO	NO	NO	NO	NO	NO	NOT REFERRED
6494	41	1	0		2	No	No	No	No	Yes	0	0	1	1	0	0	0	0	0	0	0	0	1	0	0	0	0	1	1	0	0	NORMAL	NORMAL	NORMAL	NORMAL	NO	NO	NO	NO	NO	NO	NO	NO	NO	NO	NO	NO	NO	NOT REFERRED
6513	36	1	0		2	No	No	No	No	No	1	0	1	1	1	0	0	0	1	0	1	0	1	0	1	0	0	1	2	0	0	NORMAL	MILD	NORMAL	MILD	YES	NO	NO	NO	NO	NO	NO	NO	NO	NO	NO	NO	NO	NOT REFERRED
1190	56	1	1		2	No	No	No	No	No	0	2	1	0	0	1	0	0	0	1	1	0	0	1	0	0	1	1	1	1	0	NORMAL	MILD	NORMAL	MILD	YES	NO	NO	NO	NO	NO	NO	NO	NO	NO	NO	NO	NO	NOT REFERRED
6753	26	1	1		1	No	No	No	No	No	0	2	0	1	1	2	0	1	1	0	1	0	0	0	0	0	0	1	1	0	0	NORMAL	MILD	NORMAL	MILD	YES	NO	NO	NO	NO	NO	NO	NO	NO	NO	NO	NO	NO	NOT REFERRED
6815	30	1	0		2	No	No	No	No	No	3	1	1	1	3	3	1	2	2	1	2	2	3	1	1	3	2	3	2	3	3	VERY SEVERE	VERY SEVERE	SEVERE	VERY SEVERE	YES	YES	YES	NO	NO	YES	NO	NO	NO	NO	NO	NO	NO	REFERRED
6909	33	0	0		1	No	No	No	No	No	1	0	0	0	1	1	0	1	0	0	1	1	0	0	0	0	0	1	0	0	0	NORMAL	NORMAL	NORMAL	NORMAL	NO	NO	NO	NO	NO	NO	NO	NO	NO	NO	NO	NO	NO	NOT REFERRED
7011	33	1	0		1	No	No	No	No	Yes	1	0	1	1	1	0	0	0	0	0	0	0	1	0	0	0	0	0	0	0	0	NORMAL	NORMAL	NORMAL	NORMAL	NO	NO	NO	NO	NO	NO	NO	NO	NO	NO	NO	NO	NO	NOT REFERRED
7044	34	0	0		2	No	No	No	No	No	0	0	0	0	0	0	0	0	0	0	0	0	0	0	0	0	0	0	0	0	0	NORMAL	NORMAL	NORMAL	NORMAL	NO	NO	NO	NO	NO	NO	NO	NO	NO	NO	NO	NO	NO	NOT REFERRED
7053	38	1	0		2	No	No	No	No	No	0	0	0	0	0	0	0	0	0	0	0	0	0	0	0	0	0	0	0	0	0	NORMAL	NORMAL	NORMAL	NORMAL	NO	NO	NO	NO	NO	NO	NO	NO	NO	NO	NO	NO	NO	NOT REFERRED
7314	29	0	0		2	No	No	No	No	No	0	0	1	0	1	0	0	0	0	0	1	0	1	1	0	0	0	1	0	0	0	NORMAL	NORMAL	NORMAL	NORMAL	NO	NO	NO	NO	NO	NO	NO	NO	NO	NO	NO	NO	NO	NOT REFERRED
7449	23	0	0		2	No	No	No	No	No	1	1	1	1	1	0	0	1	1	0	1	1	1	1	1	1	1	1	2	0	0	MILD	MODERATE	NORMAL	MODERATE	YES	YES	NO	NO	NO	NO	NO	NO	NO	NO	NO	NO	NO	REFERRED
7513	46	0	0		3	No	No	No	No	No	0	3	0	0	0	0	0	0	0	0	0	0	0	0	0	0	0	0	3	0	0	NORMAL	MODERATE	NORMAL	MODERATE	YES	YES	NO	NO	NO	NO	NO	NO	NO	NO	NO	NO	NO	REFERRED
7632	37	1	0		2	No	No	No	No	Yes	0	0	0	0	0	0	0	0	0	0	0	0	0	0	0	0	0	0	0	0	0	NORMAL	NORMAL	NORMAL	NORMAL	NO	NO	NO	NO	NO	NO	NO	NO	NO	NO	NO	NO	NO	NOT REFERRED
7793	41	1	0		2	No	No	No	No	No	1	1	1	0	1	1	1	0	0	0	0	1	1	1	1	1	1	1	0	1	0	MILD	MILD	NORMAL	MILD	YES	NO	NO	NO	NO	NO	NO	NO	NO	NO	NO	NO	NO	NOT REFERRED
7813	43	1	0		2	No	No	No	No	No	1	1	1	1	1	1	1	1	1	1	1	1	1	1	1	1	0	1	1	0	0	MILD	MODERATE	NORMAL	MODERATE	YES	YES	NO	NO	NO	NO	NO	NO	NO	NO	NO	NO	NO	REFERRED
7900	34	1	0		2	Yes	No	No	No	No	0	0	0	0	0	0	0	0	0	0	0	0	0	0	0	0	0	0	0	0	0	NORMAL	NORMAL	NORMAL	NORMAL	NO	NO	NO	NO	NO	NO	NO	NO	NO	NO	NO	NO	NO	NOT REFERRED
8080	52	1	1		2	No	No	No	No	No	1	0	0	0	0	1	0	0	0	0	0	0	0	0	0	0	0	1	0	0	0	NORMAL	NORMAL	NORMAL	NORMAL	NO	NO	NO	NO	NO	NO	NO	NO	NO	NO	NO	NO	NO	NOT REFERRED
8154	50	1	1		2	No	No	No	No	Yes	0	0	0	0	0	0	0	0	0	0	0	0	0	0	0	0	0	0	0	0	0	NORMAL	NORMAL	NORMAL	NORMAL	NO	NO	NO	NO	NO	NO	NO	NO	NO	NO	NO	NO	NO	NOT REFERRED
8322	39	0	1		1	Yes	No	No	No	Yes	1	0	0	1	1	0	0	0	0	0	0	0	1	1	0	0	0	0	1	0	0	NORMAL	NORMAL	NORMAL	NORMAL	NO	NO	NO	NO	NO	NO	NO	NO	NO	NO	NO	NO	NO	NOT REFERRED
8311	36	1	0		1	No	No	No	No	No	1	1	1	0	0	0	0	1	0	0	1	1	0	0	0	0	0	0	0	0	0	NORMAL	NORMAL	NORMAL	NORMAL	NO	NO	NO	NO	NO	NO	NO	NO	NO	NO	NO	NO	NO	NOT REFERRED
8494	39	1	2		2	No	No	No	No	Yes	0	0	0	0	0	1	0	0	0	0	0	0	0	0	0	0	0	0	0	0	0	NORMAL	NORMAL	NORMAL	NORMAL	NO	NO	NO	NO	NO	NO	NO	NO	NO	NO	NO	NO	NO	NOT REFERRED
8513	37	1	0		2	No	No	No	No	Yes	0	0	0	0	0	0	0	0	0	0	0	0	0	0	0	0	0	0	0	0	0	NORMAL	NORMAL	NORMAL	NORMAL	NO	NO	NO	NO	NO	NO	NO	NO	NO	NO	NO	NO	NO	NOT REFERRED
8761	34	1	0		1	No	No	No	No	No	0	0	0	0	0	0	0	0	0	0	0	0	0	0	0	0	0	0	0	0	0	NORMAL	NORMAL	NORMAL	NORMAL	NO	NO	NO	NO	NO	NO	NO	NO	NO	NO	NO	NO	NO	NOT REFERRED
8439	26	1	0		1	No	No	No	No	No	1	2	1	0	1	0	0	0	0	0	0	0	1	1	0	1	0	1	0	0	0	NORMAL	NORMAL	NORMAL	NORMAL	NO	NO	NO	NO	NO	NO	NO	NO	NO	NO	NO	NO	NO	NOT REFERRED
8854	32	1	0		1	Yes	No	No	No	Yes	0	0	0	0	0	0	0	0	0	0	0	0	0	0	0	0	0	0	0	0	0	NORMAL	NORMAL	NORMAL	NORMAL	NO	NO	NO	NO	NO	NO	NO	NO	NO	NO	NO	NO	NO	NOT REFERRED
8888	51	1	0		2	Yes	No	No	No	Yes	0	0	0	0	0	0	0	0	0	0	0	0	0	0	0	0	0	0	0	0	0	NORMAL	NORMAL	NORMAL	NORMAL	NO	NO	NO	NO	NO	NO	NO	NO	NO	NO	NO	NO	NO	NOT REFERRED
8876	44	1	0		2	Yes	No	No	No	Yes	0	0	0	0	0	0	0	0	0	0	0	0	0	0	0	0	0	0	0	0	0	NORMAL	NORMAL	NORMAL	NORMAL	NO	NO	NO	NO	NO	NO	NO	NO	NO	NO	NO	NO	NO	NOT REFERRED
9946	42	0	0		2	Yes	No	No	No	No	0	0	0	0	0	0	0	0	0	0	0	0	0	0	0	0	0	0	0	0	0	NORMAL	NORMAL	NORMAL	NORMAL	NO	NO	NO	NO	NO	NO	NO	NO	NO	NO	NO	NO	NO	NOT REFERRED
9213	35	1	0		2	No	No	No	No	No	0	0	0	0	0	0	1	0	0	0	0	0	0	0	0	0	0	0	0	0	0	NORMAL	NORMAL	NORMAL	NORMAL	NO	NO	NO	NO	NO	NO	NO	NO	NO	NO	NO	NO	NO	NOT REFERRED
9349	37	1	0		1	No	No	No	No	No	0	0	0	0	0	0	0	0	0	0	0	0	1	0	0	0	0	1	0	0	0	NORMAL	NORMAL	NORMAL	NORMAL	NO	NO	NO	NO	NO	NO	NO	NO	NO	NO	NO	NO	NO	NOT REFERRED
9494	40	0	0		2	No	Yes	No	No	Yes	1	1	0	0	1	0	0	0	0	1	0	1	0	0	0	1	2	0	1	0	0	MILD	NORMAL	NORMAL	MILD	YES	NO	NO	NO	NO	NO	NO	NO	NO	NO	NO	NO	NO	NOT REFERRED
9517	37	1	0		2	Yes	No	No	No	Yes	0	3	0	1	0	0	0	0	0	0	0	0	0	0	0	0	0	0	1	0	0	NORMAL	MILD	NORMAL	MILD	YES	NO	NO	NO	NO	NO	NO	NO	NO	NO	NO	NO	NO	NOT REFERRED
9642	39	1	2		2	No	No	No	No	No	0	1	0	0	0	0	1	1	1	0	0	0	0	0	0	0	0	1	0	0	0	NORMAL	NORMAL	NORMAL	NORMAL	NO	NO	NO	NO	NO	NO	NO	NO	NO	NO	NO	NO	NO	NOT REFERRED
9765	39	1	0		2	No	No	No	No	No	0	0	1	0	1	0	0	0	0	0	0	0	0	0	0	0	0	1	0	0	0	NORMAL	NORMAL	NORMAL	NORMAL	NO	NO	NO	NO	NO	NO	NO	NO	NO	NO	NO	NO	NO	NOT REFERRED
9834	38	1	0		3	No	No	No	No	No	0	1	0	0	0	1	1	1	1	0	0	0	0	0	0	0	0	0	0	0	0	NORMAL	NORMAL	NORMAL	NORMAL	NO	NO	NO	NO	NO	NO	NO	NO	NO	NO	NO	NO	NO	NOT REFERRED
9924	31	1	0		2	No	No	No	No	Yes	1	1	0	0	0	0	0	0	0	0	0	0	1	0	0	0	0	0	0	0	0	NORMAL	NORMAL	NORMAL	NORMAL	NO	NO	NO	NO	NO	NO	NO	NO	NO	NO	NO	NO	NO	NOT REFERRED
7645	37	1	0		2	No	No	No	No	Yes	1	1	1	0	1	1	0	1	0	1	1	1	1	1	0	1	0	1	1	1	1	MILD	NORMAL	NORMAL	MILD	YES	NO	NO	NO	NO	NO	NO	NO	NO	NO	NO	NO	NO	NOT REFERRED
1313	36	1	0		2	No	No	No	No	No	0	1	0	0	0	0	0	0	0	0	0	0	0	1	0	0	0	0	0	0	0	NORMAL	NORMAL	NORMAL	NORMAL	NO	NO	NO	NO	NO	NO	NO	NO	NO	NO	NO	NO	NO	NOT REFERRED
1022	34	1	0		2	No	No	No	No	Yes	1	1	1	1	1	1	0	1	1	0	1	1	1	1	1	1	0	1	1	1	0	NORMAL	MODERATE	NORMAL	MODERATE	YES	YES	NO	NO	NO	NO	NO	NO	NO	NO	NO	NO	NO	REFERRED
1347	36	1	0		2	Yes	No	No	No	No	1	1	0	0	1	0	1	0	1	0	1	0	1	0	1	0	0	1	2	0	0	NORMAL	MODERATE	NORMAL	MODERATE	YES	YES	NO	NO	NO	NO	NO	NO	NO	NO	NO	NO	NO	REFERRED
104	35	1	2		2	No	No	No	No	No	1	0	1	0	1	0	1	0	1	0	1	1	0	0	0	0	0	1	0	1	0	NORMAL	NORMAL	NORMAL	NORMAL	NO	NO	NO	NO	NO	NO	NO	NO	NO	NO	NO	NO	NO	NOT REFERRED
1542	30	1	0		2	No	No	No	No	No	0	0	0	1	1	0	1	1	0	0	1	0	1	1	0	1	0	1	0	1	0	NORMAL	NORMAL	NORMAL	NORMAL	NO	NO	NO	NO	NO	NO	NO	NO	NO	NO	NO	NO	NO	NOT REFERRED
1069	51	1	0		2	No	No	No	No	Yes	1	1	0	1	0	0	0	0	0	0	0	0	1	0	0	0	0	0	1	0	0	NORMAL	NORMAL	NORMAL	NORMAL	NO	NO	NO	NO	NO	NO	NO	NO	NO	NO	NO	NO	NO	NOT REFERRED
1077	54	1	1		1	No	No	No	No	No	1	0	1	0	1	1	0	1	0	0	1	1	0	0	0	1	0	1	1	0	0	NORMAL	NORMAL	NORMAL	NORMAL	NO	NO	NO	NO	NO	NO	NO	NO	NO	NO	NO	NO	NO	NOT REFERRED
4485	38	1	0		2	No	No	No	No	No	0	0	0	1	0	0	0	0	0	0	0	0	0	0	0	0	0	1	0	0	0	NORMAL	NORMAL	NORMAL	NORMAL	NO	NO	NO	NO	NO	NO	NO	NO	NO	NO	NO	NO	NO	NOT REFERRED
9953	39	1	0		2	No	No	No	No	No	1	1	0	0	1	0	0	0	0	1	1	0	1	1	0	1	1	1	0	0	0	MILD	NORMAL	NORMAL	MILD	YES	NO	NO	NO	NO	NO	NO	NO	NO	NO	NO	NO	NO	NOT REFERRED
2675	30	1	0		2	No	No	No	No	No	0	0	0	0	1	0	0	1	0	0	0	0	0	1	0	1	1	0	0	0	0	NORMAL	NORMAL	NORMAL	NORMAL	NO	NO	NO	NO	NO	NO	NO	NO	NO	NO	NO	NO	NO	NOT REFERRED
4786	30	1	0		2	No	No	No	No	No	1	0	1	1	0	0	0	1	0	0	1	0	1	0	1	0	0	1	0	0	0	NORMAL	NORMAL	NORMAL	NORMAL	NO	NO	NO	NO	NO	NO	NO	NO	NO	NO	NO	NO	NO	NOT REFERRED
5715	49	1	0		2	No	No	No	No	No	0	0	1	0	0	0	0	0	0	0	0	0	0	0	1	0	0	0	0	0	0	NORMAL	NORMAL	NORMAL	NORMAL	NO	NO	NO	NO	NO	NO	NO	NO	NO	NO	NO	NO	NO	NOT REFERRED
7321	36	1	0		1	No	No	No	No	No	1	1	1	2	2	1	0	0	0	0	1	0	1	1	0	1	0	1	1	0	0	MILD	MILD	NORMAL	MILD	YES	NO	NO	NO	NO	NO	NO	NO	NO	NO	NO	NO	NO	NOT REFERRED
1143	38	0	0		2	No	Yes	No	No	No	0	0	0	0	0	0	0	0	0	0	0	0	0	0	0	1	0	0	0	0	0	NORMAL	NORMAL	NORMAL	NORMAL	NO	NO	NO	NO	NO	NO	NO	NO	NO	NO	NO	NO	NO	NOT REFERRED
1150	27	1	0		1	No	No	No	No	No	1	0	0	0	1	1	0	1	1	0	0	1	0	0	0	0	0	0	0	0	0	NORMAL	NORMAL	NORMAL	NORMAL	NO	NO	NO	NO	NO	NO	NO	NO	NO	NO	NO	NO	NO	NOT REFERRED
1611	38	1	0		2	Yes	No	No	No	Yes	1	1	1	1	0	0	0	1	0	0	1	1	0	0	0	0	0	1	1	1	0	NORMAL	MILD	NORMAL	MILD	YES	NO	NO	NO	NO	NO	NO	NO	NO	NO	NO	NO	NO	NOT REFERRED
1971	42	1	0		2	No	No	No	No	Yes	0	0	0	0	1	0	0	0	0	0	0	0	1	0	0	0	0	0	0	0	0	NORMAL	NORMAL	NORMAL	NORMAL	NO	NO	NO	NO	NO	NO	NO	NO	NO	NO	NO	NO	NO	NOT REFERRED
1579	35	1	0		2	No	No	No	No	Yes	0	0	0	1	0	0	0	0	0	0	0	0	0	0	0	0	0	0	0	0	0	NORMAL	NORMAL	NORMAL	NORMAL	NO	NO	NO	NO	NO	NO	NO	NO	NO	NO	NO	NO	NO	NOT REFERRED
8473	45	1	0		2	Yes	No	No	No	Yes	0	0	1	0	0	0	0	0	0	0	0	0	0	0	0	0	1	1	0	0	0	NORMAL	NORMAL	NORMAL	NORMAL	NO	NO	NO	NO	NO	NO	NO	NO	NO	NO	NO	NO	NO	NOT REFERRED
5542	30	1	0		2	No	No	No	No	No	1	0	0	0	1	1	0	0	0	0	1	1	1	0	1	1	0	1	0	0	0	NORMAL	NORMAL	NORMAL	NORMAL	NO	NO	NO	NO	NO	NO	NO	NO	NO	NO	NO	NO	NO	NOT REFERRED
1896	52	1	0		2	Yes	No	No	No	Yes	0	0	0	0	0	0	0	0	0	0	0	0	0	0	0	0	0	0	0	0	0	NORMAL	NORMAL	NORMAL	NORMAL	NO	NO	NO	NO	NO	NO	NO	NO	NO	NO	NO	NO	NO	NOT REFERRED
1213	52	1	0		3	Yes	No	No	No	Yes	0	0	0	0	0	0	0	0	0	0	0	0	0	0	0	0	0	1	0	0	0	NORMAL	NORMAL	NORMAL	NORMAL	NO	NO	NO	NO	NO	NO	NO	NO	NO	NO	NO	NO	NO	NOT REFERRED
1234	40	1	0		2	No	No	No	No	No	0	0	0	0	0	0	0	0	0	0	0	0	0	0	0	0	0	0	0	0	0	NORMAL	NORMAL	NORMAL	NORMAL	NO	NO	NO	NO	NO	NO	NO	NO	NO	NO	NO	NO	NO	NOT REFERRED
1257	36	1	0		2	Yes	No	No	No	Yes	3	3	2	1	3	1	2	1	1	0	1	1	2	2	1	2	3	3	3	0	0	SEVERE	VERY SEVERE	MODERATE	VERY SEVERE	YES	NO	NO	NO	NO	NO	NO	NO	NO	NO	NO	NO	NO	NOT REFERRED
1259	38	1	0		2	No	No	No	No	No	0	1	0	0	0	0	0	0	0	0	0	0	0	0	1	0	0	0	0	0	0	NORMAL	NORMAL	NORMAL	NORMAL	NO	NO	NO	NO	NO	NO	NO	NO	NO	NO	NO	NO	NO	NOT REFERRED
1263	36	1	0		1	No	No	No	No	Yes	0	1	0	0	0	1	0	0	0	0	0	0	0	0	0	0	0	0	0	0	0	NORMAL	NORMAL	NORMAL	NORMAL	NO	NO	NO	NO	NO	NO	NO	NO	NO	NO	NO	NO	NO	NOT REFERRED
1725	45	1	0		2	No	No	No	No	No	0	1	0	0	0	0	0	0	0	0	0	0	0	0	0	0	0	0	0	0	0	NORMAL	NORMAL	NORMAL	NORMAL	NO	NO	NO	NO	NO	NO	NO	NO	NO	NO	NO	NO	NO	NOT REFERRED
1028	48	0	0		2	No	No	No	No	No	0	0	0	0	0	0	0	0	0	0	0	0	0	0	0	0	0	0	0	0	0	NORMAL	NORMAL	NORMAL	NORMAL	NO	NO	NO	NO	NO	NO	NO	NO	NO	NO	NO	NO	NO	NOT REFERRED
1209	27	1	0		2	No	No	No	No	No	0	0	0	0	0	0	0	0	0	0	0	0	0	0	0	0	0	0	0	0	0	NORMAL	NORMAL	NORMAL	NORMAL	NO	NO	NO	NO	NO	NO	NO	NO	NO	NO	NO	NO	NO	NOT REFERRED
1302	48	1	0		3	No	No	No	No	No	1	1	0	0	1	0	1	0	0	0	1	0	1	0	1	0	0	1	2	0	0	NORMAL	MILD	NORMAL	MILD	YES	NO	NO	NO	NO	NO	NO	NO	NO	NO	NO	NO	NO	NOT REFERRED
1317	30	1	0		1	No	No	No	No	No	1	1	0	0	0	0	0	0	0	0	1	0	0	0	0	0	0	0	0	0	0	NORMAL	NORMAL	NORMAL	NORMAL	NO	NO	NO	NO	NO	NO	NO	NO	NO	NO	NO	NO	NO	NOT REFERRED
1325	56	0	0		3	Yes	No	No	Yes	No	0	0	0	0	0	0	0	0	0	0	0	0	0	0	0	0	0	0	0	0	0	NORMAL	NORMAL	NORMAL	NORMAL	NO	NO	NO	NO	NO	NO	NO	NO	NO	NO	NO	NO	NO	NOT REFERRED
1337	43	1	0		2	Yes	No	No	No	Yes	1	1	1	1	1	1	1	1	0	1	1	1	1	1	1	0	0	1	1	1	0	NORMAL	MODERATE	NORMAL	MODERATE	YES	NO	NO	NO	NO	NO	NO	NO	NO	NO	NO	NO	NO	NOT REFERRED
1349	43	0	0		3	Yes	No	No	No	Yes	0	1	0	0	0	1	1	1	1	0	0	0	0	0	0	0	0	1	1	0	0	NORMAL	MILD	NORMAL	MILD	YES	NO	NO	NO	NO	NO	NO	NO	NO	NO	NO	NO	NO	NOT REFERRED
1534	32	0	0		1	No	No	No	No	No	1	1	0	0	0	1	0	0	0	0	0	1	0	1	0	0	0	1	0	0	0	NORMAL	NORMAL	NORMAL	NORMAL	NO	NO	NO	NO	NO	NO	NO	NO	NO	NO	NO	NO	NO	NOT REFERRED
1369	25	1	0		2	No	No	No	No	No	0	0	0	0	1	1	0	1	0	0	0	0	0	0	0	1	0	1	0	0	0	NORMAL	NORMAL	NORMAL	NORMAL	NO	NO	NO	NO	NO	NO	NO	NO	NO	NO	NO	NO	NO	NOT REFERRED
1734	46	1	0		3	No	No	No	No	Yes	1	1	1	1	1	1	1	1	1	1	1	1	1	1	1	1	1	1	1	1	1	MODERATE	MODERATE	NORMAL	MODERATE	YES	NO	NO	NO	NO	NO	NO	NO	NO	NO	NO	NO	NO	NOT REFERRED
1385	33	1	0		1	No	No	No	No	No	0	1	0	0	0	0	0	0	0	0	0	0	1	0	0	0	0	1	1	0	0	NORMAL	NORMAL	NORMAL	NORMAL	NO	NO	NO	NO	NO	NO	NO	NO	NO	NO	NO	NO	NO	NOT REFERRED
1933	31	1	0		2	No	No	No	No	No	0	0	0	0	0	0	0	0	0	0	0	0	0	0	0	0	0	0	0	0	0	NORMAL	NORMAL	NORMAL	NORMAL	NO	NO	NO	NO	NO	NO	NO	NO	NO	NO	NO	NO	NO	NOT REFERRED
1004	47	1	0		2	No	No	No	No	Yes	1	0	0	0	1	0	0	0	1	0	1	0	0	0	0	0	0	1	0	0	0	NORMAL	NORMAL	NORMAL	NORMAL	NO	NO	NO	NO	NO	NO	NO	NO	NO	NO	NO	NO	NO	NOT REFERRED
1418	30	1	0		2	No	No	No	No	No	1	1	1	0	1	1	0	1	0	0	1	1	1	0	1	1	0	1	0	0	0	NORMAL	NORMAL	NORMAL	NORMAL	NO	NO	NO	NO	NO	NO	NO	NO	NO	NO	NO	NO	NO	NOT REFERRED
1142	33	0	0		1	No	No	No	No	Yes	1	0	2	0	1	1	0	0	1	1	1	1	2	2	0	2	1	2	0	0	0	MODERATE	NORMAL	MILD	MODERATE	YES	YES	NO	NO	NO	NO	NO	NO	NO	NO	NO	NO	NO	NOT REFERRED
1434	50	1	0		1	Yes	No	No	No	Yes	1	0	0	1	1	0	0	1	0	0	0	0	1	0	0	0	0	1	0	0	0	NORMAL	NORMAL	NORMAL	NORMAL	NO	NO	NO	NO	NO	NO	NO	NO	NO	NO	NO	NO	NO	NOT REFERRED
1444	42	1	0		2	No	No	No	No	No	0	0	0	0	0	0	0	0	0	0	0	0	0	0	0	0	0	0	0	0	0	NORMAL	NORMAL	NORMAL	NORMAL	NO	NO	NO	NO	NO	NO	NO	NO	NO	NO	NO	NO	NO	NOT REFERRED
1457	31	0	0		2	No	No	No	No	Yes	0	0	1	0	0	1	0	0	0	0	0	0	0	0	1	0	0	0	1	0	0	NORMAL	NORMAL	NORMAL	NORMAL	NO	NO	NO	NO	NO	NO	NO	NO	NO	NO	NO	NO	NO	NOT REFERRED
1046	35	1	0		2	No	No	No	No	No	1	1	0	1	1	0	0	1	0	0	1	0	1	0	0	0	0	1	1	0	0	NORMAL	NORMAL	NORMAL	NORMAL	NO	NO	NO	NO	NO	NO	NO	NO	NO	NO	NO	NO	NO	NOT REFERRED
1047	33	1	0		2	No	No	No	No	No	0	0	0	0	0	0	0	0	1	0	0	0	0	0	0	0	0	1	0	0	0	NORMAL	NORMAL	NORMAL	NORMAL	NO	NO	NO	NO	NO	NO	NO	NO	NO	NO	NO	NO	NO	NOT REFERRED
1048	35	1	0		2	No	No	No	No	Yes	0	1	0	0	0	0	0	0	0	0	1	0	0	0	0	0	0	0	0	0	0	NORMAL	NORMAL	NORMAL	NORMAL	NO	NO	NO	NO	NO	NO	NO	NO	NO	NO	NO	NO	NO	NOT REFERRED
1940	31	0	0		2	No	No	No	No	No	0	0	0	0	0	0	0	0	0	0	0	0	0	0	0	0	0	0	0	0	0	NORMAL	NORMAL	NORMAL	NORMAL	NO	NO	NO	NO	NO	NO	NO	NO	NO	NO	NO	NO	NO	NOT REFERRED
1500	28	1	0		2	No	No	No	No	No	0	1	0	0	1	0	0	0	0	1	1	0	1	0	0	0	0	1	0	0	0	NORMAL	NORMAL	NORMAL	NORMAL	NO	NO	NO	NO	NO	NO	NO	NO	NO	NO	NO	NO	NO	NOT REFERRED
1515	46	0	0		3	No	No	No	No	No	1	1	0	1	0	0	0	1	0	0	0	0	0	0	0	0	0	1	1	0	0	NORMAL	NORMAL	NORMAL	NORMAL	NO	NO	NO	NO	NO	NO	NO	NO	NO	NO	NO	NO	NO	NOT REFERRED
1528	36	1	0		3	No	No	No	No	No	1	1	1	1	2	2	1	1	0	1	2	2	1	1	1	1	1	2	1	0	0	MODERATE	MILD	MODERATE	MODERATE	YES	NO	NO	NO	NO	NO	NO	NO	NO	NO	NO	NO	NO	NOT REFERRED
1533	43	1	0		2	Yes	No	No	No	Yes	0	0	0	0	0	0	0	0	0	0	0	0	0	0	0	1	0	0	0	0	0	NORMAL	NORMAL	NORMAL	NORMAL	NO	NO	NO	NO	NO	NO	NO	NO	NO	NO	NO	NO	NO	NOT REFERRED
1542	29	1	0		1	No	No	No	No	No	1	0	1	0	1	2	0	1	2	0	1	2	1	1	0	1	0	2	0	0	0	NORMAL	NORMAL	MODERATE	MODERATE	YES	YES	NO	NO	NO	NO	NO	NO	NO	NO	NO	NO	NO	REFERRED
1555	35	1	0		2	No	No	No	No	No	0	0	0	0	0	0	0	0	0	0	0	1	0	0	0	0	0	1	0	0	0	NORMAL	NORMAL	NORMAL	NORMAL	NO	NO	NO	NO	NO	NO	NO	NO	NO	NO	NO	NO	NO	NOT REFERRED
1562	44	1	0		2	Yes	No	No	No	No	1	1	1	0	1	0	0	0	0	0	1	1	0	0	0	1	1	1	0	0	0	NORMAL	NORMAL	NORMAL	NORMAL	NO	NO	NO	NO	NO	NO	NO	NO	NO	NO	NO	NO	NO	NOT REFERRED
1577	44	1	0		2	No	No	No	No	No	0	0	1	0	0	0	0	0	0	0	1	0	0	1	0	0	0	1	0	0	0	NORMAL	NORMAL	NORMAL	NORMAL	NO	NO	NO	NO	NO	NO	NO	NO	NO	NO	NO	NO	NO	NOT REFERRED
1582	30	1	0		2	No	No	No	Yes	No	1	1	1	1	1	1	1	1	1	1	1	1	1	0	1	1	1	1	1	1	1	MODERATE	MODERATE	NORMAL	MODERATE	YES	YES	NO	NO	NO	NO	NO	NO	NO	NO	NO	NO	NO	NOT REFERRED
1591	41	1	0		2	Yes	No	No	No	No	1	1	1	0	0	1	0	0	0	1	0	1	0	0	0	0	0	0	1	0	0	NORMAL	NORMAL	NORMAL	NORMAL	NO	NO	NO	NO	NO	NO	NO	NO	NO	NO	NO	NO	NO	NOT REFERRED
1660	34	1	0		2	No	No	No	No	Yes	1	1	0	1	0	0	1	0	0	0	1	1	0	0	0	0	0	1	1	0	0	NORMAL	MILD	NORMAL	MILD	YES	NO	NO	NO	NO	NO	NO	NO	NO	NO	NO	NO	NO	NOT REFERRED
1617	39	1	0		2	No	No	No	No	Yes	0	0	0	0	0	0	0	0	0	0	0	0	0	0	0	0	0	0	0	0	0	NORMAL	NORMAL	NORMAL	NORMAL	NO	NO	NO	NO	NO	NO	NO	NO	NO	NO	NO	NO	NO	NOT REFERRED
1269	40	1	0		2	No	No	No	No	No	2	2	2	1	1	1	1	1	1	0	1	1	1	1	1	1	0	1	1	1	0	MILD	SEVERE	MILD	SEVERE	YES	NO	NO	NO	NO	NO	NO	NO	NO	NO	NO	NO	NO	NOT REFERRED
1630	33	1	0		2	No	No	No	No	No	1	0	0	0	0	1	0	0	0	0	0	0	0	1	1	0	0	1	0	0	0	NORMAL	NORMAL	NORMAL	NORMAL	NO	NO	NO	NO	NO	NO	NO	NO	NO	NO	NO	NO	NO	NOT REFERRED
1642	32	1	0		2	No	No	No	No	Yes	0	1	1	1	0	1	0	1	1	1	1	1	1	1	1	1	0	1	1	1	0	NORMAL	MODERATE	NORMAL	MODERATE	YES	YES	NO	NO	NO	NO	NO	NO	NO	NO	NO	NO	NO	NOT REFERRED
1650	35	1	0		2	No	No	No	No	No	0	0	0	0	0	0	0	0	0	0	0	1	0	0	0	0	0	1	0	0	0	NORMAL	NORMAL	NORMAL	NORMAL	NO	NO	NO	NO	NO	NO	NO	NO	NO	NO	NO	NO	NO	NOT REFERRED
1667	44	1	0		2	No	No	No	No	No	0	0	0	0	0	0	0	0	1	0	0	0	0	1	1	0	0	1	0	0	0	NORMAL	NORMAL	NORMAL	NORMAL	NO	NO	NO	NO	NO	NO	NO	NO	NO	NO	NO	NO	NO	NOT REFERRED
1766	40	1	0		2	No	No	No	No	No	0	0	0	0	0	0	0	0	0	0	0	0	0	0	0	0	0	0	0	0	0	NORMAL	NORMAL	NORMAL	NORMAL	NO	NO	NO	NO	NO	NO	NO	NO	NO	NO	NO	NO	NO	NOT REFERRED
1681	35	1	0		1	No	No	No	No	No	0	0	0	0	0	0	0	0	0	0	0	0	0	0	0	0	0	0	0	0	0	NORMAL	NORMAL	NORMAL	NORMAL	NO	NO	NO	NO	NO	NO	NO	NO	NO	NO	NO	NO	NO	NOT REFERRED
1696	34	1	0		2	No	No	No	No	No	0	0	0	0	0	0	0	0	0	0	0	0	0	0	0	0	0	0	0	0	0	NORMAL	NORMAL	NORMAL	NORMAL	NO	NO	NO	NO	NO	NO	NO	NO	NO	NO	NO	NO	NO	NOT REFERRED
1743	42	1	0		2	No	No	No	No	Yes	1	1	0	1	0	0	0	1	0	0	1	1	0	0	0	0	0	1	0	0	0	NORMAL	NORMAL	NORMAL	NORMAL	NO	NO	NO	NO	NO	NO	NO	NO	NO	NO	NO	NO	NO	NOT REFERRED
1714	44	0	0		3	No	Yes	No	No	No	1	0	1	0	1	1	0	0	1	1	0	0	1	1	0	1	1	1	1	0	1	MODERATE	NORMAL	NORMAL	MODERATE	YES	YES	NO	NO	NO	NO	NO	NO	NO	NO	NO	NO	NO	NOT REFERRED
1723	37	0	0		2	No	Yes	No	No	Yes	3	0	1	0	2	1	1	1	1	0	1	1	1	1	1	1	0	2	0	0	0	MILD	NORMAL	MODERATE	MODERATE	YES	NO	NO	NO	NO	NO	NO	NO	NO	NO	NO	NO	NO	NOT REFERRED
1732	43	0	0		2	Yes	No	No	No	Yes	0	1	1	0	0	0	0	0	0	0	0	0	0	1	0	0	0	1	0	0	0	NORMAL	NORMAL	NORMAL	NORMAL	NO	NO	NO	NO	NO	NO	NO	NO	NO	NO	NO	NO	NO	NOT REFERRED
1474	32	1	2		1	No	No	No	No	No	1	0	0	0	0	1	0	1	1	0	0	0	0	1	0	0	0	0	0	0	0	NORMAL	NORMAL	NORMAL	NORMAL	NO	NO	NO	NO	NO	NO	NO	NO	NO	NO	NO	NO	NO	NOT REFERRED
1759	45	1	0		2	No	No	No	Yes	No	1	1	1	0	1	0	1	0	0	0	0	1	1	0	0	0	0	1	0	0	0	NORMAL	NORMAL	NORMAL	NORMAL	NO	NO	NO	NO	NO	NO	NO	NO	NO	NO	NO	NO	NO	NOT REFERRED
1763	32	1	0		2	No	No	No	No	No	0	1	0	0	1	0	0	0	0	0	0	0	0	0	0	1	0	0	0	0	0	NORMAL	NORMAL	NORMAL	NORMAL	NO	NO	NO	NO	NO	NO	NO	NO	NO	NO	NO	NO	NO	NOT REFERRED
1077	33	1	0		2	No	No	No	No	No	1	0	1	0	2	0	0	0	0	0	1	0	0	1	0	0	0	1	0	0	0	NORMAL	NORMAL	NORMAL	NORMAL	NO	NO	NO	NO	NO	NO	NO	NO	NO	NO	NO	NO	NO	NOT REFERRED
1784	36	1	0		2	No	No	No	No	No	0	1	0	0	0	0	0	0	0	0	0	1	1	0	1	0	0	1	0	0	0	NORMAL	NORMAL	NORMAL	NORMAL	NO	NO	NO	NO	NO	NO	NO	NO	NO	NO	NO	NO	NO	NOT REFERRED
1972	45	1	0		2	Yes	No	No	No	Yes	0	0	0	0	1	0	0	0	0	0	0	0	0	0	0	0	0	0	0	0	0	NORMAL	NORMAL	NORMAL	NORMAL	NO	NO	NO	NO	NO	NO	NO	NO	NO	NO	NO	NO	NO	NOT REFERRED
1081	35	1	0		2	No	No	No	No	Yes	0	1	0	0	0	1	0	0	1	0	0	0	1	0	0	0	0	0	0	0	0	NORMAL	NORMAL	NORMAL	NORMAL	NO	NO	NO	NO	NO	NO	NO	NO	NO	NO	NO	NO	NO	NOT REFERRED
1811	37	1	0		2	No	No	No	No	No	0	0	0	0	0	0	0	0	0	0	0	0	0	0	0	0	0	0	0	0	0	NORMAL	NORMAL	NORMAL	NORMAL	NO	NO	NO	NO	NO	NO	NO	NO	NO	NO	NO	NO	NO	NOT REFERRED
1824	47	1	0		2	Yes	No	No	No	Yes	0	0	0	0	0	0	0	0	0	0	0	0	0	0	0	0	0	0	0	0	0	NORMAL	NORMAL	NORMAL	NORMAL	NO	NO	NO	NO	NO	NO	NO	NO	NO	NO	NO	NO	NO	NOT REFERRED
1832	35	1	0		3	No	No	No	No	Yes	0	0	0	0	1	0	1	0	0	0	0	0	1	0	0	1	0	1	0	0	0	NORMAL	NORMAL	NORMAL	NORMAL	NO	NO	NO	NO	NO	NO	NO	NO	NO	NO	NO	NO	NO	NOT REFERRED
1804	39	1	0		3	No	No	No	No	Yes	0	0	0	0	0	0	0	0	0	0	0	0	1	0	0	0	0	0	0	0	0	NORMAL	NORMAL	NORMAL	NORMAL	NO	NO	NO	NO	NO	NO	NO	NO	NO	NO	NO	NO	NO	NOT REFERRED
1855	35	1	0		2	No	No	No	No	Yes	1	0	0	0	1	0	0	0	0	0	0	0	1	1	0	0	0	1	0	0	0	NORMAL	NORMAL	NORMAL	NORMAL	NO	NO	NO	NO	NO	NO	NO	NO	NO	NO	NO	NO	NO	NOT REFERRED
1865	37	1	0		2	No	No	No	No	Yes	1	0	0	0	1	0	0	0	0	0	1	0	0	0	0	1	0	1	0	0	0	NORMAL	NORMAL	NORMAL	NORMAL	NO	NO	NO	NO	NO	NO	NO	NO	NO	NO	NO	NO	NO	NOT REFERRED
1870	37	1	0		2	No	No	No	No	Yes	1	1	0	0	1	0	0	0	0	0	1	1	1	1	0	0	0	1	0	0	0	NORMAL	NORMAL	NORMAL	NORMAL	NO	NO	NO	NO	NO	NO	NO	NO	NO	NO	NO	NO	NO	NOT REFERRED
1805	57	1	1		2	Yes	No	No	No	No	0	1	0	0	0	0	0	0	0	0	0	0	0	0	0	0	0	0	0	0	0	NORMAL	NORMAL	NORMAL	NORMAL	NO	NO	NO	NO	NO	NO	NO	NO	NO	NO	NO	NO	NO	NOT REFERRED
1089	44	1	0		2	No	No	No	No	Yes	0	0	0	0	0	0	0	0	0	0	0	0	0	0	0	0	0	0	0	0	0	NORMAL	NORMAL	NORMAL	NORMAL	NO	NO	NO	NO	NO	NO	NO	NO	NO	NO	NO	NO	NO	NOT REFERRED
190	54	1	0		2	Yes	No	No	No	Yes	1	1	1	1	1	1	1	1	1	1	1	1	1	1	1	1	0	0	0	0	0	MILD	MILD	NORMAL	MILD	YES	YES	NO	NO	NO	NO	NO	NO	NO	NO	NO	NO	NO	NOT REFERRED
1901	51	1	0		2	Yes	No	No	No	Yes	0	0	0	0	1	0	0	0	0	0	0	0	0	0	0	0	0	0	0	0	0	NORMAL	NORMAL	NORMAL	NORMAL	NO	NO	NO	NO	NO	NO	NO	NO	NO	NO	NO	NO	NO	NOT REFERRED
1921	43	1	0		2	No	No	No	No	No	0	0	0	1	0	0	0	0	0	0	0	0	0	0	0	0	0	1	1	0	0	NORMAL	NORMAL	NORMAL	NORMAL	NO	NO	NO	NO	NO	NO	NO	NO	NO	NO	NO	NO	NO	NOT REFERRED
1935	37	0	0		2	No	No	No	No	No	1	1	1	1	2	1	0	2	0	0	0	0	0	0	0	1	0	1	0	1	0	NORMAL	NORMAL	NORMAL	NORMAL	NO	NO	NO	NO	NO	NO	NO	NO	NO	NO	NO	NO	NO	NOT REFERRED
1947	37	1	0		2	No	No	No	No	Yes	0	0	0	0	0	0	1	0	0	0	0	0	0	1	0	0	0	0	0	0	0	NORMAL	NORMAL	NORMAL	NORMAL	NO	NO	NO	NO	NO	NO	NO	NO	NO	NO	NO	NO	NO	NOT REFERRED
1953	39	1	2		2	No	No	No	No	Yes	1	1	1	0	0	1	1	0	0	0	0	0	0	0	0	0	0	0	0	0	0	NORMAL	NORMAL	NORMAL	NORMAL	NO	NO	NO	NO	NO	NO	NO	NO	NO	NO	NO	NO	NO	NOT REFERRED
1966	39	1	0		2	Yes	No	No	No	Yes	0	1	1	0	1	1	0	1	1	0	1	1	1	1	1	1	0	1	1	1	0	NORMAL	MILD	NORMAL	MILD	YES	NO	NO	NO	NO	NO	NO	NO	NO	NO	NO	NO	NO	NOT REFERRED
1974	35	0	0		2	No	No	No	No	No	1	0	1	0	1	1	0	0	1	1	1	1	0	1	1	0	0	1	1	1	0	NORMAL	MILD	NORMAL	MILD	YES	NO	NO	NO	NO	NO	NO	NO	NO	NO	NO	NO	NO	NOT REFERRED
1988	53	0	0		3	No	No	No	No	No	1	0	0	0	0	0	0	0	0	0	0	0	0	0	0	0	0	1	0	0	0	NORMAL	NORMAL	NORMAL	NORMAL	NO	NO	NO	NO	NO	NO	NO	NO	NO	NO	NO	NO	NO	NOT REFERRED
1986	43	1	0		2	Yes	No	No	No	No	1	0	1	0	0	0	0	0	0	0	0	0	0	0	0	0	0	0	0	0	0	NORMAL	NORMAL	NORMAL	NORMAL	NO	NO	NO	NO	NO	NO	NO	NO	NO	NO	NO	NO	NO	NOT REFERRED
2001	34	1	0		3	No	No	No	No	No	0	1	0	0	0	1	0	0	0	0	0	0	0	0	0	0	0	0	0	0	0	NORMAL	NORMAL	NORMAL	NORMAL	NO	NO	NO	NO	NO	NO	NO	NO	NO	NO	NO	NO	NO	NOT REFERRED
2032	47	1	0		2	No	No	No	No	No	0	1	0	1	0	0	0	0	0	0	0	1	0	0	0	0	0	1	0	0	0	NORMAL	NORMAL	NORMAL	NORMAL	NO	NO	NO	NO	NO	NO	NO	NO	NO	NO	NO	NO	NO	NOT REFERRED
2044	34	1	0		2	No	No	No	No	Yes	0	0	0	0	1	0	0	0	0	0	0	0	0	0	0	1	1	1	1	1	0	NORMAL	NORMAL	NORMAL	NORMAL	NO	NO	NO	NO	NO	NO	NO	NO	NO	NO	NO	NO	NO	NOT REFERRED
3041	41	1	0		2	No	No	No	No	No	0	0	0	0	0	0	0	0	0	0	0	0	0	0	0	0	0	1	1	0	0	NORMAL	NORMAL	NORMAL	NORMAL	NO	NO	NO	NO	NO	NO	NO	NO	NO	NO	NO	NO	NO	NOT REFERRED
2044	31	1	0		1	No	No	No	No	No	0	0	0	0	0	0	0	0	0	0	0	0	0	0	0	0	0	0	0	0	0	NORMAL	NORMAL	NORMAL	NORMAL	NO	NO	NO	NO	NO	NO	NO	NO	NO	NO	NO	NO	NO	NOT REFERRED
2549	48	1	0		2	Yes	No	No	No	Yes	0	0	0	0	0	0	0	0	0	0	0	0	0	0	0	0	0	0	0	0	0	NORMAL	NORMAL	NORMAL	NORMAL	NO	NO	NO	NO	NO	NO	NO	NO	NO	NO	NO	NO	NO	NOT REFERRED
2066	37	0	0		2	No	No	No	No	No	0	0	0	0	0	0	0	1	0	0	1	0	0	0	0	0	0	1	0	0	0	NORMAL	NORMAL	NORMAL	NORMAL	NO	NO	NO	NO	NO	NO	NO	NO	NO	NO	NO	NO	NO	NOT REFERRED
2087	41	1	0		2	No	No	No	No	No	0	0	0	0	0	0	0	0	0	0	0	0	0	0	0	0	0	0	0	0	0	NORMAL	NORMAL	NORMAL	NORMAL	NO	NO	NO	NO	NO	NO	NO	NO	NO	NO	NO	NO	NO	NOT REFERRED
2095	34	1	0		1	No	No	No	No	No	0	0	0	0	0	0	0	0	0	0	0	0	0	0	0	0	0	0	0	0	0	NORMAL	NORMAL	NORMAL	NORMAL	NO	NO	NO	NO	NO	NO	NO	NO	NO	NO	NO	NO	NO	NOT REFERRED
2907	49	1	0		1	No	No	No	No	No	0	0	0	0	0	0	0	0	0	0	0	0	0	0	0	0	0	0	0	0	0	NORMAL	NORMAL	NORMAL	NORMAL	NO	NO	NO	NO	NO	NO	NO	NO	NO	NO	NO	NO	NO	NOT REFERRED
2610	42	1	0		2	Yes	No	No	No	Yes	0	1	0	0	0	1	0	1	1	0	1	0	1	1	1	0	0	1	0	0	0	NORMAL	NORMAL	NORMAL	NORMAL	NO	NO	NO	NO	NO	NO	NO	NO	NO	NO	NO	NO	NO	NOT REFERRED
2115	34	0	0		1	No	No	No	No	No	1	0	0	1	1	0	1	1	2	0	1	1	0	0	1	0	0	0	2	0	0	NORMAL	MODERATE	NORMAL	MODERATE	YES	YES	NO	NO	NO	NO	NO	NO	NO	NO	NO	NO	NO	NOT REFERRED
2149	36	1	0		2	No	No	No	No	Yes	0	0	0	0	0	0	0	0	0	0	0	0	0	0	0	0	0	0	0	0	0	NORMAL	NORMAL	NORMAL	NORMAL	NO	NO	NO	NO	NO	NO	NO	NO	NO	NO	NO	NO	NO	NOT REFERRED
2231	24	0	0		2	No	No	No	No	No	0	1	0	0	0	0	0	0	0	0	0	0	0	0	0	0	0	0	0	0	0	NORMAL	NORMAL	NORMAL	NORMAL	NO	NO	NO	NO	NO	NO	NO	NO	NO	NO	NO	NO	NO	NOT REFERRED
2411	29	1	2		1	No	No	No	No	No	0	1	0	0	0	0	0	1	1	0	0	0	0	0	0	0	0	0	0	0	0	NORMAL	NORMAL	NORMAL	NORMAL	NO	NO	NO	NO	NO	NO	NO	NO	NO	NO	NO	NO	NO	NOT REFERRED
2518	41	1	0		3	No	No	No	No	No	1	1	1	1	1	1	1	1	0	1	1	1	1	0	1	1	0	1	1	1	0	MILD	MODERATE	NORMAL	MODERATE	YES	NO	NO	NO	NO	NO	NO	NO	NO	NO	NO	NO	NO	NOT REFERRED
1643	33	1	0		1	Yes	No	No	No	Yes	0	0	0	0	1	0	0	0	0	0	0	0	0	0	0	0	0	0	0	0	0	NORMAL	NORMAL	NORMAL	NORMAL	NO	NO	NO	NO	NO	NO	NO	NO	NO	NO	NO	NO	NO	NOT REFERRED
2714	28	1	0		2	No	No	No	No	No	0	0	0	0	0	0	0	0	0	0	1	0	0	0	0	0	0	0	0	0	0	NORMAL	NORMAL	NORMAL	NORMAL	NO	NO	NO	NO	NO	NO	NO	NO	NO	NO	NO	NO	NO	NOT REFERRED
2891	44	1	0		2	No	No	No	No	Yes	0	1	0	0	0	0	0	0	0	0	0	0	0	0	0	0	0	0	0	0	0	NORMAL	NORMAL	NORMAL	NORMAL	NO	NO	NO	NO	NO	NO	NO	NO	NO	NO	NO	NO	NO	NOT REFERRED
2918	43	1	0		2	No	No	No	No	Yes	0	0	0	0	0	0	0	0	0	0	0	0	0	0	0	0	0	0	0	0	0	NORMAL	NORMAL	NORMAL	NORMAL	NO	NO	NO	NO	NO	NO	NO	NO	NO	NO	NO	NO	NO	NOT REFERRED
2022	43	0	0		3	No	Yes	No	No	No	0	0	0	0	0	0	0	0	0	0	0	0	0	0	0	0	0	0	0	0	0	NORMAL	NORMAL	NORMAL	NORMAL	NO	NO	NO	NO	NO	NO	NO	NO	NO	NO	NO	NO	NO	NOT REFERRED
2123	24	0	0		2	No	No	No	No	No	0	1	0	0	0	1	0	0	1	0	0	0	0	0	0	0	0	0	0	0	0	NORMAL	NORMAL	NORMAL	NORMAL	NO	NO	NO	NO	NO	NO	NO	NO	NO	NO	NO	NO	NO	NOT REFERRED
2235	48	1	0		2	Yes	No	No	No	Yes	0	1	0	1	0	0	0	0	0	0	0	0	0	0	0	0	0	1	1	0	0	NORMAL	NORMAL	NORMAL	NORMAL	NO	NO	NO	NO	NO	NO	NO	NO	NO	NO	NO	NO	NO	NOT REFERRED
2361	37	1	0		2	Yes	No	No	No	No	1	0	0	1	1	0	0	0	0	0	0	0	0	1	0	0	0	0	1	0	0	NORMAL	NORMAL	NORMAL	NORMAL	NO	NO	NO	NO	NO	NO	NO	NO	NO	NO	NO	NO	NO	NOT REFERRED
2481	50	1	1		2	No	No	No	No	No	1	2	1	1	1	1	1	1	1	1	1	1	1	1	1	1	1	1	1	1	1	MODERATE	SEVERE	NORMAL	SEVERE	YES	YES	NO	YES	NO	NO	NO	NO	NO	NO	NO	NO	NO	NOT REFERRED
2552	41	1	0		1	No	No	No	No	No	1	1	0	0	1	0	1	0	0	0	1	0	0	0	0	0	0	1	0	0	0	NORMAL	NORMAL	NORMAL	NORMAL	NO	NO	NO	NO	NO	NO	NO	NO	NO	NO	NO	NO	NO	NOT REFERRED
2265	35	1	1		1	No	No	No	No	No	0	1	0	0	0	0	0	1	0	0	0	0	0	0	0	0	0	0	1	0	0	NORMAL	NORMAL	NORMAL	NORMAL	NO	NO	NO	NO	NO	NO	NO	NO	NO	NO	NO	NO	NO	NOT REFERRED
2721	31	1	0		2	No	No	No	No	Yes	0	0	0	1	1	0	0	0	0	0	0	0	0	0	1	0	0	1	0	0	0	NORMAL	NORMAL	NORMAL	NORMAL	NO	NO	NO	NO	NO	NO	NO	NO	NO	NO	NO	NO	NO	NOT REFERRED
2814	33	1	0		1	No	No	No	No	Yes	0	0	0	0	1	1	1	0	1	0	0	0	0	0	0	0	0	0	0	0	0	NORMAL	NORMAL	NORMAL	NORMAL	NO	NO	NO	NO	NO	NO	NO	NO	NO	NO	NO	NO	NO	NOT REFERRED
2910	32	1	0		1	No	No	No	No	No	0	0	0	0	0	0	0	0	0	0	0	0	0	0	0	0	0	0	0	0	0	NORMAL	NORMAL	NORMAL	NORMAL	NO	NO	NO	NO	NO	NO	NO	NO	NO	NO	NO	NO	NO	NOT REFERRED
2033	41	0	0		2	No	Yes	No	No	No	0	0	0	0	0	0	0	0	0	0	0	0	0	0	0	0	0	0	0	0	0	NORMAL	NORMAL	NORMAL	NORMAL	NO	NO	NO	NO	NO	NO	NO	NO	NO	NO	NO	NO	NO	NOT REFERRED
2134	31	1	0		1	No	No	No	No	No	1	1	1	1	1	1	1	1	1	1	1	1	1	1	1	1	1	1	1	1	1	MODERATE	MODERATE	NORMAL	MODERATE	YES	NO	NO	NO	NO	NO	NO	NO	NO	NO	NO	NO	NO	NOT REFERRED
3976	35	1	1		1	No	No	No	No	No	0	1	0	0	0	0	0	1	0	0	0	0	0	0	0	0	0	1	0	0	0	NORMAL	NORMAL	NORMAL	NORMAL	NO	NO	NO	NO	NO	NO	NO	NO	NO	NO	NO	NO	NO	NOT REFERRED
8448	38	1	0		2	No	No	No	No	No	0	0	0	0	0	0	0	0	0	0	0	0	1	0	1	0	0	0	0	0	0	NORMAL	NORMAL	NORMAL	NORMAL	NO	NO	NO	NO	NO	NO	NO	NO	NO	NO	NO	NO	NO	NOT REFERRED
4329	29	1	0		2	No	No	No	No	No	0	0	0	0	0	0	0	0	0	0	0	0	0	0	0	0	0	1	0	0	0	NORMAL	NORMAL	NORMAL	NORMAL	NO	NO	NO	NO	NO	NO	NO	NO	NO	NO	NO	NO	NO	NOT REFERRED
5316	28	0	0		1	No	No	No	No	No	0	0	0	0	0	0	0	0	0	0	0	0	0	0	0	0	0	0	0	0	0	NORMAL	NORMAL	NORMAL	NORMAL	NO	NO	NO	NO	NO	NO	NO	NO	NO	NO	NO	NO	NO	NOT REFERRED
236	45	1	0		3	No	No	No	No	No	1	0	0	0	0	0	0	0	0	0	0	0	0	0	0	0	0	0	0	0	0	NORMAL	NORMAL	NORMAL	NORMAL	NO	NO	NO	NO	NO	NO	NO	NO	NO	NO	NO	NO	NO	NOT REFERRED
4496	39	1	0		2	No	No	No	No	No	0	2	0	1	0	0	2	1	0	0	1	1	0	0	0	0	0	2	2	0	0	NORMAL	MODERATE	NORMAL	MODERATE	YES	NO	NO	NO	NO	NO	NO	NO	NO	NO	NO	NO	NO	NOT REFERRED
238	35	1	0		2	No	No	No	No	No	0	0	0	0	0	0	0	0	0	0	0	0	0	0	0	0	0	0	0	0	0	NORMAL	NORMAL	NORMAL	NORMAL	NO	NO	NO	NO	NO	NO	NO	NO	NO	NO	NO	NO	NO	NOT REFERRED
2390	45	0	0		3	No	No	No	No	No	1	0	0	0	0	0	1	0	0	0	0	0	0	0	0	0	0	0	1	0	0	NORMAL	NORMAL	NORMAL	NORMAL	NO	NO	NO	NO	NO	NO	NO	NO	NO	NO	NO	NO	NO	NOT REFERRED
2458	49	0	0		3	No	No	No	No	No	0	0	1	1	0	0	1	0	0	0	0	0	0	1	1	0	0	0	1	0	0	NORMAL	MILD	NORMAL	MILD	YES	NO	NO	NO	NO	NO	NO	NO	NO	NO	NO	NO	NO	NOT REFERRED
2444	32	1	0		1	No	No	No	No	Yes	0	1	0	0	1	1	0	0	0	0	0	0	0	0	0	0	0	1	0	0	0	NORMAL	NORMAL	NORMAL	NORMAL	NO	NO	NO	NO	NO	NO	NO	NO	NO	NO	NO	NO	NO	NOT REFERRED
2297	42	0	0		1	No	No	No	No	No	0	1	0	0	0	1	1	0	1	0	1	1	0	0	0	0	0	0	0	0	0	NORMAL	NORMAL	NORMAL	NORMAL	NO	NO	NO	NO	NO	NO	NO	NO	NO	NO	NO	NO	NO	NOT REFERRED
2856	48	1	0		3	No	No	No	No	Yes	0	1	0	1	0	0	0	0	0	0	0	0	0	0	0	0	0	0	0	0	0	NORMAL	NORMAL	NORMAL	NORMAL	NO	NO	NO	NO	NO	NO	NO	NO	NO	NO	NO	NO	NO	NOT REFERRED
7713	39	1	0		1	No	No	No	No	No	1	1	1	0	1	1	0	0	0	0	1	1	0	1	1	0	0	2	1	0	0	NORMAL	NORMAL	NORMAL	NORMAL	NO	NO	NO	NO	NO	NO	NO	NO	NO	NO	NO	NO	NO	NOT REFERRED
8914	42	0	0		2	No	No	No	No	No	0	0	0	0	0	0	0	0	0	0	0	0	0	0	0	0	0	0	0	0	0	NORMAL	NORMAL	NORMAL	NORMAL	NO	NO	NO	NO	NO	NO	NO	NO	NO	NO	NO	NO	NO	NOT REFERRED
9917	47	1	0		2	Yes	No	No	No	No	1	1	1	0	1	0	0	1	0	0	1	0	0	0	0	1	0	1	0	0	0	NORMAL	NORMAL	NORMAL	NORMAL	NO	NO	NO	NO	NO	NO	NO	NO	NO	NO	NO	NO	NO	NOT REFERRED
6653	30	1	0		2	No	No	No	No	No	0	1	0	0	1	0	0	0	0	0	0	0	1	0	0	0	0	1	0	0	0	NORMAL	NORMAL	NORMAL	NORMAL	NO	NO	NO	NO	NO	NO	NO	NO	NO	NO	NO	NO	NO	NOT REFERRED
8542	36	1	0		2	No	No	No	No	Yes	0	0	0	0	1	0	0	0	0	0	0	0	0	0	0	0	0	1	0	0	0	NORMAL	NORMAL	NORMAL	NORMAL	NO	NO	NO	NO	NO	NO	NO	NO	NO	NO	NO	NO	NO	NOT REFERRED
6631	42	1	0		2	No	No	No	No	Yes	0	1	0	0	1	1	0	1	1	0	1	1	1	1	1	1	0	1	0	0	0	NORMAL	NORMAL	NORMAL	NORMAL	NO	NO	NO	NO	NO	NO	NO	NO	NO	NO	NO	NO	NO	NOT REFERRED
8912	44	1	0		2	No	No	No	No	No	0	1	1	0	1	1	1	1	1	0	1	1	1	1	1	1	0	1	0	0	0	NORMAL	MILD	NORMAL	MILD	YES	YES	NO	NO	NO	NO	NO	NO	NO	NO	NO	NO	NO	NOT REFERRED
5444	39	1	1		2	Yes	No	No	No	Yes	1	3	1	1	1	1	1	1	0	0	1	1	1	1	1	0	0	1	2	0	0	NORMAL	SEVERE	NORMAL	SEVERE	YES	NO	NO	NO	NO	NO	NO	NO	NO	NO	NO	NO	NO	NOT REFERRED
2138	26	1	0		2	No	No	No	No	No	0	1	0	0	1	0	0	0	0	0	0	0	1	0	0	0	0	1	0	0	0	NORMAL	NORMAL	NORMAL	NORMAL	NO	NO	NO	NO	NO	NO	NO	NO	NO	NO	NO	NO	NO	NOT REFERRED
9872	31	1	1		1	No	No	No	No	Yes	0	1	0	0	0	0	1	1	1	0	1	0	1	0	0	0	0	1	0	0	0	NORMAL	NORMAL	NORMAL	NORMAL	NO	NO	NO	NO	NO	NO	NO	NO	NO	NO	NO	NO	NO	NOT REFERRED
2299	31	1	0		2	No	No	No	No	No	1	1	0	0	1	0	0	0	0	0	0	0	1	0	0	0	0	1	0	0	0	NORMAL	NORMAL	NORMAL	NORMAL	NO	NO	NO	NO	NO	NO	NO	NO	NO	NO	NO	NO	NO	NOT REFERRED
2556	41	1	0		2	No	No	No	No	Yes	1	1	0	0	1	0	0	0	0	0	0	0	1	0	1	0	0	1	0	0	0	NORMAL	NORMAL	NORMAL	NORMAL	NO	NO	NO	NO	NO	NO	NO	NO	NO	NO	NO	NO	NO	NOT REFERRED
6543	31	1	0		2	No	No	No	No	No	0	1	0	0	1	0	0	0	0	0	0	0	1	1	0	1	0	1	0	0	0	NORMAL	NORMAL	NORMAL	NORMAL	NO	NO	NO	NO	NO	NO	NO	NO	NO	NO	NO	NO	NO	NOT REFERRED
7512	39	1	0		2	No	No	No	No	Yes	1	1	0	1	1	0	0	0	0	0	1	1	1	0	0	0	0	1	0	0	0	NORMAL	NORMAL	NORMAL	NORMAL	NO	NO	NO	NO	NO	NO	NO	NO	NO	NO	NO	NO	NO	NOT REFERRED
7749	36	1	0		2	No	No	No	No	Yes	1	0	0	0	1	0	0	0	0	0	0	1	0	1	0	1	0	1	0	0	0	NORMAL	NORMAL	NORMAL	NORMAL	NO	NO	NO	NO	NO	NO	NO	NO	NO	NO	NO	NO	NO	NOT REFERRED
6435	36	0	0		3	No	Yes	No	No	Yes	0	1	1	1	2	2	2	1	1	0	1	1	1	2	1	1	0	2	2	1	0	MILD	SEVERE	MILD	SEVERE	YES	YES	NO	NO	NO	NO	NO	NO	NO	NO	NO	NO	NO	NOT REFERRED
8843	31	1	0		2	No	No	No	No	Yes	0	1	0	0	0	0	0	0	0	0	0	0	0	0	0	0	0	1	0	0	0	NORMAL	NORMAL	NORMAL	NORMAL	NO	NO	NO	NO	NO	NO	NO	NO	NO	NO	NO	NO	NO	NOT REFERRED
4434	26	0	0		1	No	No	No	No	Yes	0	0	1	0	1	0	0	1	0	0	0	0	0	0	0	0	0	1	1	0	0	NORMAL	NORMAL	NORMAL	NORMAL	NO	NO	NO	NO	NO	NO	NO	NO	NO	NO	NO	NO	NO	NOT REFERRED
6224	28	0	0		2	No	Yes	No	No	No	1	1	1	0	1	1	0	1	1	1	1	1	1	1	1	1	0	0	1	1	0	MILD	MILD	NORMAL	MILD	YES	NO	NO	NO	NO	NO	NO	NO	NO	NO	NO	NO	NO	NOT REFERRED
6321	35	1	0		2	No	No	No	No	No	2	1	3	1	3	1	0	1	1	1	1	2	2	2	2	3	1	2	0	1	0	SEVERE	MODERATE	MODERATE	SEVERE	YES	NO	NO	NO	NO	NO	NO	NO	NO	NO	NO	NO	NO	NOT REFERRED
6429	39	1	0		2	No	No	No	No	No	0	0	0	0	0	0	0	0	0	0	0	0	0	0	0	0	0	0	0	0	0	NORMAL	NORMAL	NORMAL	NORMAL	NO	NO	NO	NO	NO	NO	NO	NO	NO	NO	NO	NO	NO	NOT REFERRED
2651	28	1	0		1	No	No	No	No	No	1	2	1	3	2	1	1	1	2	1	2	1	1	1	2	1	0	2	1	1	0	MILD	VERY SEVERE	MILD	VERY SEVERE	YES	NO	NO	NO	NO	NO	NO	NO	NO	NO	NO	NO	NO	NOT REFERRED
2666	27	1	1		1	No	No	No	No	No	0	0	0	1	0	0	0	0	0	0	0	0	0	0	0	0	0	1	1	0	0	NORMAL	NORMAL	NORMAL	NORMAL	NO	NO	NO	NO	NO	NO	NO	NO	NO	NO	NO	NO	NO	NOT REFERRED
2763	31	1	0		1	No	No	No	No	Yes	1	2	1	1	1	1	2	1	2	1	1	1	1	1	1	1	1	2	1	1	1	MODERATE	VERY SEVERE	MILD	VERY SEVERE	YES	YES	NO	NO	NO	NO	NO	NO	NO	NO	NO	NO	NO	NOT REFERRED
7771	34	1	0		1	No	No	No	No	No	2	1	2	1	3	2	1	2	1	1	1	2	2	1	1	3	1	3	2	1	1	SEVERE	SEVERE	SEVERE	SEVERE	YES	NO	NO	NO	NO	NO	NO	NO	NO	NO	NO	NO	NO	NOT REFERRED
7778	34	0	0		1	No	No	No	No	Yes	0	0	0	0	0	0	0	0	0	0	0	0	0	0	0	0	0	0	0	0	0	NORMAL	NORMAL	NORMAL	NORMAL	NO	NO	NO	NO	NO	NO	NO	NO	NO	NO	NO	NO	NO	NOT REFERRED
7667	35	1	1		1	No	No	No	No	No	2	0	0	1	1	1	1	1	1	1	2	1	1	0	1	0	0	0	1	1	0	NORMAL	MODERATE	NORMAL	MODERATE	YES	NO	NO	NO	NO	NO	NO	NO	NO	NO	NO	NO	NO	NOT REFERRED
5332	30	1	0		2	Yes	No	No	No	No	1	1	1	2	2	1	1	2	1	1	1	1	2	1	1	2	1	2	2	1	1	MODERATE	SEVERE	MILD	SEVERE	YES	NO	NO	NO	NO	NO	NO	NO	NO	NO	NO	NO	NO	NOT REFERRED
6645	26	1	1		1	No	No	No	No	No	2	1	1	0	1	0	0	0	0	2	3	1	2	1	1	0	2	0	0	0	1	MODERATE	NORMAL	NORMAL	MODERATE	YES	NO	NO	NO	NO	NO	NO	NO	NO	NO	NO	NO	NO	NOT REFERRED
7333	30	1	0		1	No	No	No	No	No	0	2	0	0	1	1	1	0	0	0	0	1	0	0	0	0	0	1	1	0	0	NORMAL	MILD	NORMAL	MILD	YES	NO	NO	NO	NO	NO	NO	NO	NO	NO	NO	NO	NO	NOT REFERRED
7678	27	0	0		2	No	No	No	No	No	2	1	1	0	2	1	0	1	0	0	1	1	1	1	1	0	0	1	1	0	0	NORMAL	NORMAL	MILD	MILD	YES	NO	NO	NO	NO	NO	NO	NO	NO	NO	NO	NO	NO	NOT REFERRED
275	24	1	0		1	No	No	No	No	Yes	2	2	1	1	1	2	1	2	2	0	2	2	1	0	0	0	0	1	2	1	0	NORMAL	SEVERE	MODERATE	SEVERE	YES	NO	NO	NO	NO	NO	NO	NO	NO	NO	NO	NO	NO	NOT REFERRED
276	35	1	1		1	No	No	No	No	No	0	0	1	0	1	0	0	1	0	1	0	1	0	0	0	1	0	0	0	0	0	NORMAL	NORMAL	NORMAL	NORMAL	NO	NO	NO	NO	NO	NO	NO	NO	NO	NO	NO	NO	NO	NOT REFERRED
2779	30	1	0		2	No	No	No	No	No	0	0	0	0	0	1	0	0	0	0	1	0	0	1	0	0	0	1	0	0	0	NORMAL	NORMAL	NORMAL	NORMAL	NO	NO	NO	NO	NO	NO	NO	NO	NO	NO	NO	NO	NO	NOT REFERRED
2876	32	1	1		1	No	No	No	No	No	1	0	1	0	0	1	0	1	0	1	0	1	1	1	0	0	0	0	0	0	0	NORMAL	NORMAL	NORMAL	NORMAL	NO	NO	NO	NO	NO	NO	NO	NO	NO	NO	NO	NO	NO	NOT REFERRED
2794	32	1	0		1	No	No	No	No	Yes	1	0	0	0	1	0	0	1	0	0	0	0	0	0	0	0	0	0	1	0	0	NORMAL	NORMAL	NORMAL	NORMAL	NO	NO	NO	NO	NO	NO	NO	NO	NO	NO	NO	NO	NO	NOT REFERRED
2800	41	1	0		2	No	No	No	No	No	0	0	0	0	0	0	0	0	0	0	0	1	0	0	0	0	0	1	0	0	0	NORMAL	NORMAL	NORMAL	NORMAL	NO	NO	NO	NO	NO	NO	NO	NO	NO	NO	NO	NO	NO	NOT REFERRED
2189	33	1	0		1	No	No	No	No	No	0	0	0	0	0	0	0	0	1	0	0	0	0	0	0	0	0	0	0	0	0	NORMAL	NORMAL	NORMAL	NORMAL	NO	NO	NO	NO	NO	NO	NO	NO	NO	NO	NO	NO	NO	NOT REFERRED
2288	37	1	0		2	No	No	No	No	No	0	0	0	0	0	0	0	0	0	0	0	0	0	0	0	0	0	0	0	0	0	NORMAL	NORMAL	NORMAL	NORMAL	NO	NO	NO	NO	NO	NO	NO	NO	NO	NO	NO	NO	NO	NOT REFERRED
2834	41	1	0		1	No	No	No	No	No	1	0	0	0	0	1	0	0	1	0	1	0	0	0	0	0	0	1	0	0	0	NORMAL	NORMAL	NORMAL	NORMAL	NO	NO	NO	NO	NO	NO	NO	NO	NO	NO	NO	NO	NO	NOT REFERRED
2838	34	1	0		2	No	No	No	No	No	0	0	0	0	0	0	0	0	0	0	0	0	0	0	1	0	0	0	0	0	0	NORMAL	NORMAL	NORMAL	NORMAL	NO	NO	NO	NO	NO	NO	NO	NO	NO	NO	NO	NO	NO	NOT REFERRED
2853	31	1	0		2	No	No	No	No	Yes	0	0	0	0	0	0	0	0	0	0	0	0	0	0	0	0	0	0	0	0	0	NORMAL	NORMAL	NORMAL	NORMAL	NO	NO	NO	NO	NO	NO	NO	NO	NO	NO	NO	NO	NO	NOT REFERRED
2864	49	1	0		2	No	No	No	No	No	0	0	0	0	0	0	0	0	0	0	0	0	0	0	0	0	0	0	0	0	0	NORMAL	NORMAL	NORMAL	NORMAL	NO	NO	NO	NO	NO	NO	NO	NO	NO	NO	NO	NO	NO	NOT REFERRED
2879	34	1	0		1	No	No	No	No	Yes	1	1	1	1	1	1	0	1	1	0	1	1	1	1	1	0	0	1	1	0	0	NORMAL	MILD	NORMAL	MILD	YES	NO	NO	NO	NO	NO	NO	NO	NO	NO	NO	NO	NO	NOT REFERRED
2888	35	0	0		2	Yes	No	No	No	Yes	1	2	1	1	1	1	1	0	1	0	0	1	1	1	1	1	1	1	0	0	0	MILD	MODERATE	NORMAL	MODERATE	YES	NO	NO	NO	NO	NO	NO	NO	NO	NO	NO	NO	NO	NOT REFERRED
2988	38	1	0		2	No	No	No	No	No	2	1	1	1	1	1	0	1	1	0	0	1	1	2	0	0	0	2	0	0	0	NORMAL	NORMAL	MILD	MILD	YES	NO	NO	NO	NO	NO	NO	NO	NO	NO	NO	NO	NO	NOT REFERRED
2901	50	1	0		2	No	No	No	No	No	1	1	2	0	0	1	1	0	0	0	1	0	0	0	1	0	0	1	0	0	0	NORMAL	NORMAL	NORMAL	NORMAL	NO	NO	NO	NO	NO	NO	NO	NO	NO	NO	NO	NO	NO	NOT REFERRED
2911	38	1	0		2	No	No	No	No	No	1	1	1	0	1	1	0	0	0	0	1	1	1	0	0	0	0	1	0	0	0	NORMAL	NORMAL	NORMAL	NORMAL	NO	NO	NO	NO	NO	NO	NO	NO	NO	NO	NO	NO	NO	NOT REFERRED
2923	26	1	1		1	No	No	No	No	No	1	1	0	0	0	0	1	1	1	0	0	1	0	0	0	0	0	0	0	1	0	NORMAL	MILD	NORMAL	MILD	YES	NO	NO	NO	NO	NO	NO	NO	NO	NO	NO	NO	NO	NOT REFERRED
2399	25	1	0		1	No	No	No	No	No	1	1	1	1	1	1	0	2	2	1	2	1	1	1	1	1	1	1	2	1	0	MILD	SEVERE	MILD	SEVERE	YES	YES	NO	NO	NO	NO	NO	NO	NO	NO	NO	NO	NO	NOT REFERRED
2494	32	0	1		2	No	No	No	No	No	0	0	0	0	0	0	0	0	0	0	0	0	0	0	0	1	0	0	0	0	0	NORMAL	NORMAL	NORMAL	NORMAL	NO	NO	NO	NO	NO	NO	NO	NO	NO	NO	NO	NO	NO	NOT REFERRED
9523	47	1	0		1	Yes	No	No	No	No	0	1	1	0	2	0	1	1	2	0	2	1	1	0	0	1	0	2	2	1	0	MILD	MODERATE	NORMAL	MODERATE	YES	NO	NO	NO	NO	NO	NO	NO	NO	NO	NO	NO	NO	NOT REFERRED
9627	28	1	1		1	No	No	No	No	No	1	2	0	0	1	1	0	0	0	0	0	0	0	1	0	0	0	1	0	0	0	NORMAL	NORMAL	NORMAL	NORMAL	NO	NO	NO	NO	NO	NO	NO	NO	NO	NO	NO	NO	NO	NOT REFERRED
7293	45	1	0		2	No	No	No	No	Yes	1	1	0	0	1	1	1	0	0	0	1	1	1	1	0	0	0	0	1	0	0	NORMAL	NORMAL	NORMAL	NORMAL	NO	NO	NO	NO	NO	NO	NO	NO	NO	NO	NO	NO	NO	NOT REFERRED
8892	26	1	0		2	No	No	No	No	Yes	1	0	1	0	1	0	0	0	1	0	0	1	0	1	0	1	0	0	0	0	0	NORMAL	NORMAL	NORMAL	NORMAL	NO	NO	NO	NO	NO	NO	NO	NO	NO	NO	NO	NO	NO	NOT REFERRED
9922	37	1	0		2	Yes	No	No	No	Yes	3	1	3	2	3	2	2	2	1	0	1	2	0	2	2	2	1	1	1	1	1	MODERATE	VERY SEVERE	SEVERE	VERY SEVERE	YES	NO	NO	YES	NO	NO	NO	NO	NO	NO	NO	NO	NO	NOT REFERRED
3001	34	1	0		2	No	No	No	No	No	1	0	0	0	1	0	1	0	0	0	0	1	1	0	0	1	0	0	1	0	0	NORMAL	NORMAL	NORMAL	NORMAL	NO	NO	NO	NO	NO	NO	NO	NO	NO	NO	NO	NO	NO	NOT REFERRED
3010	43	1	0		2	No	No	No	No	Yes	0	1	1	0	0	0	0	0	0	0	0	0	0	0	0	0	0	1	1	0	0	NORMAL	NORMAL	NORMAL	NORMAL	NO	NO	NO	NO	NO	NO	NO	NO	NO	NO	NO	NO	NO	NOT REFERRED
3023	46	0	0		2	Yes	No	No	No	Yes	2	2	2	1	3	2	2	2	2	2	3	2	2	2	2	3	2	2	2	1	1	VERY SEVERE	VERY SEVERE	SEVERE	VERY SEVERE	YES	YES	NO	NO	NO	NO	NO	NO	NO	NO	NO	NO	NO	REFERRED
3033	24	1	0		2	No	No	No	No	No	1	1	0	1	1	0	1	1	3	0	1	1	0	1	1	0	0	1	0	0	0	NORMAL	MODERATE	NORMAL	MODERATE	YES	YES	NO	NO	NO	NO	NO	NO	NO	NO	NO	NO	NO	NOT REFERRED
3041	29	0	0		1	No	No	No	No	No	1	1	0	0	0	1	0	1	1	0	0	1	0	0	1	1	0	0	0	0	0	NORMAL	NORMAL	NORMAL	NORMAL	NO	NO	NO	NO	NO	NO	NO	NO	NO	NO	NO	NO	NO	NOT REFERRED
3055	41	0	0		2	No	No	No	No	Yes	3	3	3	1	3	2	3	3	3	3	3	3	3	2	3	3	3	3	3	3	3	VERY SEVERE	VERY SEVERE	VERY SEVERE	VERY SEVERE	YES	NO	NO	NO	NO	NO	NO	NO	NO	NO	NO	NO	NO	NOT REFERRED
3603	42	1	0		1	Yes	No	No	No	No	0	1	0	1	1	0	0	0	0	0	0	0	0	1	0	1	0	0	1	0	0	NORMAL	NORMAL	NORMAL	NORMAL	NO	NO	NO	NO	NO	NO	NO	NO	NO	NO	NO	NO	NO	NOT REFERRED
7031	36	0	0		1	No	No	No	No	No	2	2	1	0	0	1	0	0	0	0	0	1	0	0	0	1	0	0	0	0	0	NORMAL	NORMAL	NORMAL	NORMAL	NO	NO	NO	NO	NO	NO	NO	NO	NO	NO	NO	NO	NO	NOT REFERRED
8034	34	0	0		2	No	No	No	No	No	0	1	0	1	1	0	0	1	0	0	0	1	0	0	1	0	1	0	1	1	0	NORMAL	MILD	NORMAL	MILD	YES	NO	NO	NO	NO	NO	NO	NO	NO	NO	NO	NO	NO	NOT REFERRED
9391	38	1	0		2	No	No	No	No	No	0	1	0	0	0	0	0	0	0	0	0	0	0	0	0	0	0	0	0	0	0	NORMAL	NORMAL	NORMAL	NORMAL	NO	NO	NO	NO	NO	NO	NO	NO	NO	NO	NO	NO	NO	NOT REFERRED
7654	56	1	0		0	No	No	No	No	Yes	0	0	0	0	0	0	0	0	0	0	0	0	0	0	0	0	0	0	0	0	0	NORMAL	NORMAL	NORMAL	NORMAL	NO	NO	NO	NO	NO	NO	NO	NO	NO	NO	NO	NO	NO	NOT REFERRED
3011	28	0	0		2	No	No	No	No	Yes	1	0	0	0	0	0	2	0	1	0	0	0	0	0	0	0	0	0	0	0	0	NORMAL	NORMAL	NORMAL	NORMAL	NO	NO	NO	NO	NO	NO	NO	NO	NO	NO	NO	NO	NO	NOT REFERRED
6752	23	0	0		2	No	No	No	No	No	0	1	0	0	0	0	0	0	0	0	0	0	0	0	0	0	0	0	0	0	0	NORMAL	NORMAL	NORMAL	NORMAL	NO	NO	NO	NO	NO	NO	NO	NO	NO	NO	NO	NO	NO	NOT REFERRED
5643	35	0	0		2	No	Yes	No	No	Yes	1	1	0	0	0	0	0	0	0	0	0	0	0	1	0	0	0	1	0	0	0	NORMAL	NORMAL	NORMAL	NORMAL	NO	NO	NO	NO	NO	NO	NO	NO	NO	NO	NO	NO	NO	NOT REFERRED
4132	33	0	0		2	No	Yes	No	No	No	0	1	0	1	0	1	1	0	1	0	1	0	0	0	1	0	0	1	0	0	0	NORMAL	MILD	NORMAL	MILD	YES	NO	NO	NO	NO	NO	NO	NO	NO	NO	NO	NO	NO	NOT REFERRED
5218	38	0	0		3	No	No	No	No	No	0	0	1	0	1	0	0	0	0	1	0	0	0	0	0	0	0	0	0	0	0	NORMAL	NORMAL	NORMAL	NORMAL	NO	NO	NO	NO	NO	NO	NO	NO	NO	NO	NO	NO	NO	NOT REFERRED
6143	32	0	0		2	No	No	No	No	No	1	0	0	1	0	0	0	0	0	0	0	0	0	0	0	0	0	0	1	0	0	NORMAL	NORMAL	NORMAL	NORMAL	NO	NO	NO	NO	NO	NO	NO	NO	NO	NO	NO	NO	NO	NOT REFERRED
7322	38	0	0		2	No	No	No	No	No	0	1	0	0	0	0	0	0	0	0	0	0	0	0	0	0	0	1	0	0	0	NORMAL	NORMAL	NORMAL	NORMAL	NO	NO	NO	NO	NO	NO	NO	NO	NO	NO	NO	NO	NO	NOT REFERRED
3822	28	0	0		2	No	Yes	No	No	No	1	1	1	0	1	1	1	1	1	0	2	1	1	1	1	1	0	0	0	0	0	NORMAL	MILD	NORMAL	MILD	YES	NO	NO	NO	NO	NO	NO	NO	NO	NO	NO	NO	NO	NOT REFERRED
1987	46	0	0		3	No	No	No	No	No	0	0	0	0	0	0	0	0	0	0	0	0	0	0	0	0	0	0	0	0	0	NORMAL	NORMAL	NORMAL	NORMAL	NO	NO	NO	NO	NO	NO	NO	NO	NO	NO	NO	NO	NO	NOT REFERRED
3215	38	0	0		3	No	No	No	No	No	0	0	0	0	1	0	0	1	0	0	0	0	0	0	0	0	0	1	0	0	0	NORMAL	NORMAL	NORMAL	NORMAL	NO	NO	NO	NO	NO	NO	NO	NO	NO	NO	NO	NO	NO	NOT REFERRED
3232	31	0	0		2	No	No	No	No	No	0	2	1	0	1	0	0	0	0	0	0	0	0	0	0	0	0	0	0	0	0	NORMAL	NORMAL	NORMAL	NORMAL	NO	NO	NO	NO	NO	NO	NO	NO	NO	NO	NO	NO	NO	NOT REFERRED
3225	44	0	0		2	No	No	No	No	No	0	1	0	0	0	0	0	0	1	0	1	0	0	0	1	0	0	1	0	0	0	NORMAL	NORMAL	NORMAL	NORMAL	NO	NO	NO	NO	NO	NO	NO	NO	NO	NO	NO	NO	NO	NOT REFERRED
3367	26	0	0		2	No	No	No	No	No	0	1	0	0	1	1	0	1	0	0	0	1	1	1	0	0	0	1	0	1	0	NORMAL	NORMAL	NORMAL	NORMAL	NO	NO	NO	NO	NO	NO	NO	NO	NO	NO	NO	NO	NO	NOT REFERRED
3421	43	0	0		2	No	No	No	No	No	1	1	1	0	1	1	1	1	0	0	0	1	1	0	1	1	0	1	1	1	0	NORMAL	MILD	NORMAL	MILD	YES	NO	NO	NO	NO	NO	NO	NO	NO	NO	NO	NO	NO	NOT REFERRED
3534	24	0	0		2	No	Yes	No	No	No	1	0	0	0	1	1	1	0	0	0	0	0	1	2	0	0	0	1	1	0	1	NORMAL	NORMAL	NORMAL	NORMAL	NO	NO	NO	NO	NO	NO	NO	NO	NO	NO	NO	NO	NO	NOT REFERRED
3624	31	0	0		2	No	No	No	No	Yes	1	1	1	1	2	1	1	1	1	0	1	0	0	1	1	1	0	1	1	0	0	NORMAL	MODERATE	NORMAL	MODERATE	YES	NO	NO	NO	NO	NO	NO	NO	NO	NO	NO	NO	NO	NOT REFERRED
7243	48	1	0		3	No	No	No	No	Yes	1	0	1	0	1	1	0	1	0	0	1	0	0	0	0	0	0	1	1	0	0	NORMAL	NORMAL	NORMAL	NORMAL	NO	NO	NO	NO	NO	NO	NO	NO	NO	NO	NO	NO	NO	NOT REFERRED
5213	28	0	0		1	No	Yes	No	No	No	2	2	2	1	2	2	2	2	2	1	2	2	3	1	1	3	3	3	1	1	0	VERY SEVERE	VERY SEVERE	SEVERE	VERY SEVERE	YES	NO	NO	NO	NO	NO	NO	NO	NO	NO	NO	NO	NO	NOT REFERRED
9235	33	1	0		1	No	No	No	No	Yes	2	1	1	1	2	2	2	1	2	1	2	2	1	2	2	1	0	2	1	2	0	MILD	VERY SEVERE	SEVERE	VERY SEVERE	YES	NO	NO	NO	NO	NO	NO	NO	NO	NO	NO	NO	NO	NOT REFERRED
3307	30	1	3	BAJAU	2	No	No	No	No	No	2	1	1	0	2	3	0	1	2	0	1	1	1	2	0	0	0	1	1	0	0	NORMAL	MILD	MODERATE	MODERATE	YES	NO	NO	NO	NO	NO	NO	NO	NO	NO	NO	NO	NO	NOT REFERRED
3312	33	0	0		1	No	No	No	No	No	1	1	1	1	1	1	0	1	1	0	1	1	0	1	0	1	1	0	0	0	0	NORMAL	NORMAL	NORMAL	NORMAL	NO	NO	NO	NO	NO	NO	NO	NO	NO	NO	NO	NO	NO	NOT REFERRED
3329	32	1	0		2	No	No	No	No	No	1	2	1	2	2	1	2	2	0	0	2	1	1	0	1	1	0	1	2	2	0	MILD	VERY SEVERE	MILD	VERY SEVERE	YES	NO	NO	NO	NO	NO	NO	NO	NO	NO	NO	NO	NO	NOT REFERRED
3333	50	1	0		2	No	No	No	No	No	0	0	0	0	0	1	1	0	0	0	1	1	0	0	0	0	0	1	0	0	0	NORMAL	NORMAL	NORMAL	NORMAL	NO	NO	NO	NO	NO	NO	NO	NO	NO	NO	NO	NO	NO	NOT REFERRED
3476	47	1	0		2	No	No	No	No	Yes	1	0	1	0	0	0	1	0	1	0	0	0	1	1	1	0	0	1	2	0	0	NORMAL	MILD	NORMAL	MILD	YES	NO	NO	NO	NO	NO	NO	NO	NO	NO	NO	NO	NO	NOT REFERRED
3359	30	1	0		2	No	No	No	No	No	0	0	0	0	1	0	0	0	0	0	0	0	1	0	0	1	0	1	0	0	0	NORMAL	NORMAL	NORMAL	NORMAL	NO	NO	NO	NO	NO	NO	NO	NO	NO	NO	NO	NO	NO	NOT REFERRED
3336	40	0	0		2	Yes	No	No	No	No	1	0	0	0	0	0	0	0	0	0	0	0	0	0	0	0	0	1	0	0	0	NORMAL	NORMAL	NORMAL	NORMAL	NO	NO	NO	NO	NO	NO	NO	NO	NO	NO	NO	NO	NO	NOT REFERRED
3754	33	0	0		2	No	Yes	No	No	No	1	1	2	2	2	1	1	1	3	3	1	1	2	0	0	2	2	3	2	1	0	SEVERE	VERY SEVERE	MILD	VERY SEVERE	YES	NO	NO	NO	NO	NO	NO	NO	NO	NO	NO	NO	NO	NOT REFERRED
338	48	0	0		2	No	No	No	No	No	0	0	0	0	0	0	0	0	0	0	0	0	0	0	0	0	0	0	0	0	0	NORMAL	NORMAL	NORMAL	NORMAL	NO	NO	NO	NO	NO	NO	NO	NO	NO	NO	NO	NO	NO	NOT REFERRED
3373	40	1	0		2	No	No	No	No	Yes	0	0	0	1	1	0	0	0	0	0	0	0	1	1	1	0	0	1	0	0	0	NORMAL	NORMAL	NORMAL	NORMAL	NO	NO	NO	NO	NO	NO	NO	NO	NO	NO	NO	NO	NO	NOT REFERRED
3489	52	1	0		2	Yes	No	No	No	No	0	0	0	0	0	0	0	0	0	0	0	0	0	0	0	0	0	0	0	0	0	NORMAL	NORMAL	NORMAL	NORMAL	NO	NO	NO	NO	NO	NO	NO	NO	NO	NO	NO	NO	NO	NOT REFERRED
4323	35	1	0		2	No	No	No	No	No	0	0	0	0	0	0	0	0	0	0	0	0	0	0	0	1	0	0	0	0	0	NORMAL	NORMAL	NORMAL	NORMAL	NO	NO	NO	NO	NO	NO	NO	NO	NO	NO	NO	NO	NO	NOT REFERRED
3422	34	1	0		1	No	No	No	No	No	1	1	1	0	0	0	0	0	0	0	0	0	0	0	0	0	0	0	0	0	0	NORMAL	NORMAL	NORMAL	NORMAL	NO	NO	NO	NO	NO	NO	NO	NO	NO	NO	NO	NO	NO	NOT REFERRED
3434	34	1	0		2	No	No	No	No	No	1	1	1	0	1	1	0	1	0	0	1	1	1	1	0	1	0	1	1	0	0	NORMAL	NORMAL	NORMAL	NORMAL	NO	NO	NO	NO	NO	NO	NO	NO	NO	NO	NO	NO	NO	NOT REFERRED
3449	33	1	0		1	No	No	No	No	No	1	1	1	0	1	0	0	1	0	0	1	0	1	0	0	1	0	1	0	0	0	NORMAL	NORMAL	NORMAL	NORMAL	NO	NO	NO	NO	NO	NO	NO	NO	NO	NO	NO	NO	NO	NOT REFERRED
3452	37	1	0		2	No	No	No	No	No	1	1	0	1	1	0	0	1	1	0	1	1	1	0	1	1	0	1	0	1	0	NORMAL	MILD	NORMAL	MILD	YES	NO	NO	NO	NO	NO	NO	NO	NO	NO	NO	NO	NO	NOT REFERRED
3621	43	1	0		1	No	No	No	No	Yes	0	0	0	0	0	0	0	0	0	0	0	0	0	0	0	0	0	0	0	0	0	NORMAL	NORMAL	NORMAL	NORMAL	NO	NO	NO	NO	NO	NO	NO	NO	NO	NO	NO	NO	NO	NOT REFERRED
3749	42	1	0		2	No	No	No	No	Yes	1	1	1	0	1	1	0	1	0	0	1	1	1	1	0	1	1	1	1	0	0	MILD	NORMAL	NORMAL	MILD	YES	NO	NO	NO	NO	NO	NO	NO	NO	NO	NO	NO	NO	NOT REFERRED
3488	49	1	0		2	No	No	No	No	No	0	1	0	0	0	0	0	0	0	0	0	0	0	0	0	0	0	1	0	0	0	NORMAL	NORMAL	NORMAL	NORMAL	NO	NO	NO	NO	NO	NO	NO	NO	NO	NO	NO	NO	NO	NOT REFERRED
3487	40	1	0		2	No	No	No	No	No	1	1	1	1	1	0	1	0	0	1	0	0	1	1	0	0	0	1	0	0	0	NORMAL	NORMAL	NORMAL	NORMAL	NO	NO	NO	NO	NO	NO	NO	NO	NO	NO	NO	NO	NO	NOT REFERRED
3501	35	1	0		2	No	No	No	No	No	1	1	0	0	1	0	0	1	0	0	1	0	0	0	0	0	0	1	0	1	0	NORMAL	NORMAL	NORMAL	NORMAL	NO	NO	NO	NO	NO	NO	NO	NO	NO	NO	NO	NO	NO	NOT REFERRED
351	42	1	0		2	Yes	No	No	No	No	0	0	0	0	0	0	0	0	0	0	0	0	0	0	0	0	0	1	0	0	0	NORMAL	NORMAL	NORMAL	NORMAL	NO	NO	NO	NO	NO	NO	NO	NO	NO	NO	NO	NO	NO	NOT REFERRED
3535	38	1	0		2	No	No	No	No	No	1	1	0	0	0	0	0	1	0	0	1	0	1	0	1	0	0	1	0	0	0	NORMAL	NORMAL	NORMAL	NORMAL	NO	NO	NO	NO	NO	NO	NO	NO	NO	NO	NO	NO	NO	NOT REFERRED
3353	42	1	0		2	No	No	No	No	Yes	0	0	0	0	0	0	0	0	0	0	0	0	0	0	0	0	0	1	0	0	0	NORMAL	NORMAL	NORMAL	NORMAL	NO	NO	NO	NO	NO	NO	NO	NO	NO	NO	NO	NO	NO	NOT REFERRED
354	53	1	0		2	No	No	No	No	No	0	1	0	0	0	0	0	0	0	0	0	0	0	0	0	0	0	0	1	0	0	NORMAL	NORMAL	NORMAL	NORMAL	NO	NO	NO	NO	NO	NO	NO	NO	NO	NO	NO	NO	NO	NOT REFERRED
3552	30	1	0		2	No	No	No	No	No	0	0	0	0	0	0	0	0	0	0	0	0	0	0	0	0	0	0	0	0	0	NORMAL	NORMAL	NORMAL	NORMAL	NO	NO	NO	NO	NO	NO	NO	NO	NO	NO	NO	NO	NO	NOT REFERRED
356	54	1	0		2	Yes	No	No	No	No	1	1	2	1	2	1	0	1	1	1	1	1	1	1	2	2	1	2	1	1	1	MODERATE	MODERATE	MILD	MODERATE	YES	NO	NO	NO	NO	NO	NO	NO	NO	NO	NO	NO	NO	NOT REFERRED
3765	38	1	0		2	No	No	No	No	Yes	2	1	1	0	1	1	1	1	0	0	1	1	1	1	1	0	0	1	1	0	0	NORMAL	MILD	MILD	MILD	YES	NO	NO	NO	NO	NO	NO	NO	NO	NO	NO	NO	NO	NOT REFERRED
358	33	1	0		2	No	No	No	No	Yes	0	0	0	0	0	0	0	0	0	0	0	0	0	0	0	0	0	0	0	0	0	NORMAL	NORMAL	NORMAL	NORMAL	NO	NO	NO	NO	NO	NO	NO	NO	NO	NO	NO	NO	NO	NOT REFERRED
359	39	1	0		2	No	No	No	No	No	0	0	0	0	0	1	0	0	0	0	0	0	0	0	0	0	0	1	0	0	0	NORMAL	NORMAL	NORMAL	NORMAL	NO	NO	NO	NO	NO	NO	NO	NO	NO	NO	NO	NO	NO	NOT REFERRED
3620	42	1	0		1	No	No	No	No	Yes	1	0	0	0	0	0	0	0	0	0	0	0	1	0	0	0	0	1	0	0	0	NORMAL	NORMAL	NORMAL	NORMAL	NO	NO	NO	NO	NO	NO	NO	NO	NO	NO	NO	NO	NO	NOT REFERRED
6323	39	1	0		2	No	No	No	No	No	0	0	0	0	1	0	0	0	0	0	1	0	0	0	0	0	0	1	0	0	0	NORMAL	NORMAL	NORMAL	NORMAL	NO	NO	NO	NO	NO	NO	NO	NO	NO	NO	NO	NO	NO	NOT REFERRED
6264	41	1	0		2	Yes	No	No	No	No	0	0	0	0	0	0	0	0	0	0	0	0	0	0	0	0	0	0	0	0	0	NORMAL	NORMAL	NORMAL	NORMAL	NO	NO	NO	NO	NO	NO	NO	NO	NO	NO	NO	NO	NO	NOT REFERRED
3625	42	1	0		3	No	No	No	No	No	0	1	0	0	1	0	0	0	0	0	0	0	0	0	0	0	0	0	0	0	0	NORMAL	NORMAL	NORMAL	NORMAL	NO	NO	NO	NO	NO	NO	NO	NO	NO	NO	NO	NO	NO	NOT REFERRED
3646	32	1	0		1	No	No	No	No	Yes	0	0	0	1	1	0	0	0	0	0	0	0	0	0	0	0	0	1	1	0	0	NORMAL	NORMAL	NORMAL	NORMAL	NO	NO	NO	NO	NO	NO	NO	NO	NO	NO	NO	NO	NO	NOT REFERRED
3552	35	1	0		2	No	No	No	No	Yes	0	0	0	0	1	0	0	0	0	0	0	0	0	0	0	0	0	2	0	1	1	NORMAL	NORMAL	NORMAL	NORMAL	NO	NO	NO	NO	NO	NO	NO	NO	NO	NO	NO	NO	NO	NOT REFERRED
3619	39	1	0		2	No	No	No	No	No	0	1	0	0	0	0	1	0	0	0	1	0	1	0	1	0	0	1	1	0	0	NORMAL	MILD	NORMAL	MILD	YES	NO	NO	NO	NO	NO	NO	NO	NO	NO	NO	NO	NO	NOT REFERRED
367	45	1	0		3	No	No	No	No	No	0	1	0	0	1	0	0	0	0	0	1	0	0	0	1	1	1	1	0	0	0	NORMAL	NORMAL	NORMAL	NORMAL	NO	NO	NO	NO	NO	NO	NO	NO	NO	NO	NO	NO	NO	NOT REFERRED
3674	34	1	0		2	No	No	No	No	Yes	1	1	1	0	1	0	0	1	1	0	1	1	1	1	1	0	1	2	1	1	0	NORMAL	MILD	NORMAL	MILD	YES	NO	NO	NO	NO	NO	NO	NO	NO	NO	NO	NO	NO	NOT REFERRED
369	43	1	0		2	No	No	No	No	No	0	0	0	1	0	0	1	0	0	0	0	0	0	0	0	0	0	0	0	0	0	NORMAL	NORMAL	NORMAL	NORMAL	NO	NO	NO	NO	NO	NO	NO	NO	NO	NO	NO	NO	NO	NOT REFERRED
3777	41	1	0		2	No	No	No	No	No	0	0	1	0	1	0	0	1	1	1	1	1	1	1	1	1	0	1	1	0	0	MILD	NORMAL	NORMAL	MILD	YES	NO	NO	NO	NO	NO	NO	NO	NO	NO	NO	NO	NO	NOT REFERRED
3711	43	1	0		1	No	No	No	No	No	0	0	0	0	0	0	0	0	0	0	1	0	0	0	0	0	0	0	0	0	0	NORMAL	NORMAL	NORMAL	NORMAL	NO	NO	NO	NO	NO	NO	NO	NO	NO	NO	NO	NO	NO	NOT REFERRED
3722	42	0	0		2	No	No	No	No	No	0	0	0	0	0	0	0	0	0	0	0	0	0	0	0	0	0	0	0	0	0	NORMAL	NORMAL	NORMAL	NORMAL	NO	NO	NO	NO	NO	NO	NO	NO	NO	NO	NO	NO	NO	NOT REFERRED
3733	36	1	0		1	Yes	No	No	No	No	1	1	1	1	1	0	0	1	1	0	1	1	1	1	0	1	0	1	1	0	0	NORMAL	MILD	NORMAL	MILD	YES	NO	NO	NO	NO	NO	NO	NO	NO	NO	NO	NO	NO	NOT REFERRED
3741	31	1	0		2	No	No	No	No	Yes	0	0	1	0	1	0	1	1	0	0	1	1	1	1	1	1	0	1	1	0	0	NORMAL	NORMAL	NORMAL	NORMAL	NO	NO	NO	NO	NO	NO	NO	NO	NO	NO	NO	NO	NO	NOT REFERRED
3756	35	1	0		2	No	No	No	No	Yes	0	0	0	0	0	0	0	0	0	0	0	0	0	0	0	0	0	0	0	0	0	NORMAL	NORMAL	NORMAL	NORMAL	NO	NO	NO	NO	NO	NO	NO	NO	NO	NO	NO	NO	NO	NOT REFERRED
3762	28	1	0		2	No	No	No	No	No	0	0	0	1	1	0	0	0	0	0	0	0	0	0	0	0	0	0	1	0	0	NORMAL	NORMAL	NORMAL	NORMAL	NO	NO	NO	NO	NO	NO	NO	NO	NO	NO	NO	NO	NO	NOT REFERRED
3778	38	1	0		2	Yes	No	No	No	No	0	0	0	0	0	0	0	0	0	0	0	0	0	0	0	0	0	0	0	0	0	NORMAL	NORMAL	NORMAL	NORMAL	NO	NO	NO	NO	NO	NO	NO	NO	NO	NO	NO	NO	NO	NOT REFERRED
3786	41	1	0		2	No	No	No	No	Yes	1	1	1	1	1	1	0	0	1	1	1	1	1	1	1	1	1	1	1	1	1	MODERATE	MODERATE	NORMAL	MODERATE	YES	NO	NO	NO	NO	NO	NO	NO	NO	NO	NO	NO	NO	NOT REFERRED
3796	28	1	0		2	No	No	No	No	No	0	1	0	0	0	0	0	0	0	0	0	0	0	0	0	0	0	0	0	0	0	NORMAL	NORMAL	NORMAL	NORMAL	NO	NO	NO	NO	NO	NO	NO	NO	NO	NO	NO	NO	NO	NOT REFERRED
3811	42	1	0		2	No	No	No	No	No	0	0	0	0	1	0	0	0	0	0	0	0	0	0	0	0	0	0	0	0	0	NORMAL	NORMAL	NORMAL	NORMAL	NO	NO	NO	NO	NO	NO	NO	NO	NO	NO	NO	NO	NO	NOT REFERRED
3813	31	1	0		2	No	No	No	No	No	0	0	0	0	0	0	0	0	0	0	0	0	0	0	0	0	0	0	1	0	0	NORMAL	NORMAL	NORMAL	NORMAL	NO	NO	NO	NO	NO	NO	NO	NO	NO	NO	NO	NO	NO	NOT REFERRED
3834	35	1	0		2	No	No	No	No	No	0	1	1	0	1	0	0	1	0	0	1	0	0	0	1	1	0	1	1	0	0	NORMAL	NORMAL	NORMAL	NORMAL	NO	NO	NO	NO	NO	NO	NO	NO	NO	NO	NO	NO	NO	NOT REFERRED
3839	42	1	0		2	No	No	No	No	No	0	0	0	0	1	1	0	1	0	0	0	0	1	0	1	0	0	1	0	0	0	NORMAL	NORMAL	NORMAL	NORMAL	NO	NO	NO	NO	NO	NO	NO	NO	NO	NO	NO	NO	NO	NOT REFERRED
3841	33	1	0		1	No	No	No	No	Yes	0	0	1	0	1	1	0	0	0	0	1	0	0	1	0	0	0	1	1	0	0	NORMAL	NORMAL	NORMAL	NORMAL	NO	NO	NO	NO	NO	NO	NO	NO	NO	NO	NO	NO	NO	NOT REFERRED
385	33	1	1		2	Yes	No	No	No	No	2	2	1	1	2	2	3	1	2	1	2	2	2	2	1	1	1	2	2	1	1	MODERATE	VERY SEVERE	SEVERE	VERY SEVERE	YES	NO	NO	NO	NO	NO	NO	NO	NO	NO	NO	NO	NO	NOT REFERRED
4496	40	1	0		1	No	No	No	No	No	1	1	0	0	1	1	0	0	1	0	1	1	1	0	0	1	0	1	1	0	0	NORMAL	NORMAL	NORMAL	NORMAL	NO	NO	NO	NO	NO	NO	NO	NO	NO	NO	NO	NO	NO	NOT REFERRED
387	41	1	0		2	No	No	No	No	No	0	1	0	0	1	0	0	0	0	0	0	0	0	0	0	0	0	1	1	0	0	NORMAL	NORMAL	NORMAL	NORMAL	NO	NO	NO	NO	NO	NO	NO	NO	NO	NO	NO	NO	NO	NOT REFERRED
5129	31	0	0		2	No	No	No	No	No	3	3	2	1	3	1	2	1	0	3	3	3	3	1	2	3	1	1	3	0	0	VERY SEVERE	VERY SEVERE	SEVERE	VERY SEVERE	YES	NO	NO	NO	NO	NO	NO	NO	NO	NO	NO	NO	NO	NOT REFERRED
5390	29	1	0		2	No	No	No	No	No	1	0	0	0	1	1	0	0	2	0	1	1	0	0	0	0	0	0	0	1	0	NORMAL	NORMAL	NORMAL	NORMAL	NO	NO	NO	NO	NO	NO	NO	NO	NO	NO	NO	NO	NO	NOT REFERRED
3907	43	1	0		2	No	No	No	No	Yes	0	1	0	1	0	0	0	0	0	0	1	0	0	0	0	0	0	1	0	0	0	NORMAL	NORMAL	NORMAL	NORMAL	NO	NO	NO	NO	NO	NO	NO	NO	NO	NO	NO	NO	NO	NOT REFERRED
3921	47	1	0		1	No	No	No	No	No	0	0	0	0	0	0	0	0	0	0	0	0	0	0	0	0	0	0	0	0	0	NORMAL	NORMAL	NORMAL	NORMAL	NO	NO	NO	NO	NO	NO	NO	NO	NO	NO	NO	NO	NO	NOT REFERRED
3910	33	0	0		1	No	No	No	No	Yes	1	0	0	0	0	1	0	1	1	0	0	0	0	0	0	0	0	1	0	0	0	NORMAL	NORMAL	NORMAL	NORMAL	NO	NO	NO	NO	NO	NO	NO	NO	NO	NO	NO	NO	NO	NOT REFERRED
3934	32	0	1		1	No	No	No	No	No	1	0	1	1	1	1	0	1	0	2	1	1	2	1	0	1	0	0	0	0	1	MODERATE	NORMAL	NORMAL	MODERATE	YES	NO	NO	NO	NO	NO	NO	NO	NO	NO	NO	NO	NO	NOT REFERRED
3945	44	1	0		2	No	No	No	No	Yes	1	0	1	0	0	0	0	0	0	0	0	0	0	1	0	0	0	0	0	0	0	NORMAL	NORMAL	NORMAL	NORMAL	NO	NO	NO	NO	NO	NO	NO	NO	NO	NO	NO	NO	NO	NOT REFERRED
3937	36	1	0		2	No	No	No	No	No	1	0	0	1	0	0	0	0	0	0	0	0	0	0	0	0	0	1	0	0	0	NORMAL	NORMAL	NORMAL	NORMAL	NO	NO	NO	NO	NO	NO	NO	NO	NO	NO	NO	NO	NO	NOT REFERRED
3965	41	1	0		2	No	No	No	No	No	1	1	1	1	1	1	0	0	1	0	1	0	1	1	1	1	0	1	1	0	0	NORMAL	MILD	NORMAL	MILD	YES	NO	NO	NO	NO	NO	NO	NO	NO	NO	NO	NO	NO	NOT REFERRED
397	43	1	0		2	No	No	No	No	No	0	0	0	0	0	0	0	0	0	0	0	0	0	0	0	0	0	1	0	0	0	NORMAL	NORMAL	NORMAL	NORMAL	NO	NO	NO	NO	NO	NO	NO	NO	NO	NO	NO	NO	NO	NOT REFERRED
3907	33	1	0		1	No	No	No	No	Yes	1	3	0	0	1	1	0	1	0	0	1	0	1	0	0	0	0	2	0	0	0	NORMAL	NORMAL	NORMAL	NORMAL	NO	NO	NO	NO	NO	NO	NO	NO	NO	NO	NO	NO	NO	NOT REFERRED
3999	37	1	0		2	No	No	No	No	Yes	1	0	1	0	1	0	0	0	1	0	1	1	1	0	0	1	0	2	1	1	0	NORMAL	NORMAL	NORMAL	NORMAL	NO	NO	NO	NO	NO	NO	NO	NO	NO	NO	NO	NO	NO	NOT REFERRED
4342	48	1	0		2	Yes	No	No	No	Yes	0	0	0	1	1	0	0	0	0	0	1	0	0	0	0	0	0	0	0	0	0	NORMAL	NORMAL	NORMAL	NORMAL	NO	NO	NO	NO	NO	NO	NO	NO	NO	NO	NO	NO	NO	NOT REFERRED
4017	32	1	0		2	No	No	No	No	Yes	0	1	0	0	0	0	0	0	0	0	0	0	0	0	0	0	0	0	0	0	0	NORMAL	NORMAL	NORMAL	NORMAL	NO	NO	NO	NO	NO	NO	NO	NO	NO	NO	NO	NO	NO	NOT REFERRED
4026	31	1	0		2	No	No	No	No	Yes	1	0	0	0	1	0	0	0	0	0	0	0	0	0	0	0	0	0	0	0	0	NORMAL	NORMAL	NORMAL	NORMAL	NO	NO	NO	NO	NO	NO	NO	NO	NO	NO	NO	NO	NO	NOT REFERRED
4031	30	1	3	MELANAU	2	No	No	No	No	No	1	1	1	0	1	1	1	1	2	0	1	1	1	1	0	1	0	1	0	0	0	NORMAL	MILD	NORMAL	MILD	YES	NO	NO	NO	NO	NO	NO	NO	NO	NO	NO	NO	NO	NOT REFERRED
4044	40	1	0		2	No	No	No	Yes	No	1	0	0	2	0	0	1	2	0	0	2	0	0	0	1	0	0	1	2	1	0	NORMAL	MODERATE	NORMAL	MODERATE	YES	NO	NO	NO	NO	NO	NO	NO	NO	NO	NO	NO	NO	NOT REFERRED
4067	48	1	0		2	No	No	No	No	No	1	2	1	0	2	1	2	1	1	1	2	1	2	1	1	1	1	2	2	1	1	MODERATE	SEVERE	MILD	SEVERE	YES	NO	NO	NO	NO	NO	NO	NO	NO	NO	NO	NO	NO	NOT REFERRED
4006	54	0	0		3	No	No	No	No	No	0	0	0	0	0	0	0	0	0	0	0	0	0	0	0	0	0	0	0	0	0	NORMAL	NORMAL	NORMAL	NORMAL	NO	NO	NO	NO	NO	NO	NO	NO	NO	NO	NO	NO	NO	NOT REFERRED
4078	33	1	0		2	No	No	No	No	Yes	0	1	0	1	1	0	0	0	0	0	0	0	1	0	0	0	0	1	1	0	0	NORMAL	NORMAL	NORMAL	NORMAL	NO	NO	NO	NO	NO	NO	NO	NO	NO	NO	NO	NO	NO	NOT REFERRED
4083	28	1	0		2	No	No	No	No	No	1	0	0	0	1	0	0	0	0	0	0	0	1	0	0	0	0	1	0	0	0	NORMAL	NORMAL	NORMAL	NORMAL	NO	NO	NO	NO	NO	NO	NO	NO	NO	NO	NO	NO	NO	NOT REFERRED
4099	35	1	0		2	No	No	No	No	Yes	0	1	0	0	0	0	0	0	0	1	0	0	1	0	0	1	0	1	0	0	0	NORMAL	NORMAL	NORMAL	NORMAL	NO	NO	NO	NO	NO	NO	NO	NO	NO	NO	NO	NO	NO	NOT REFERRED
4112	38	1	1		1	No	No	No	No	No	0	0	1	0	2	2	0	0	0	1	0	0	1	1	0	1	0	1	0	0	1	MODERATE	NORMAL	NORMAL	MODERATE	YES	NO	NO	NO	NO	NO	NO	NO	NO	NO	NO	NO	NO	NOT REFERRED
4111	37	0	0		2	No	No	No	No	Yes	1	0	0	0	1	0	0	1	0	1	0	0	0	0	0	0	0	1	1	0	0	NORMAL	NORMAL	NORMAL	NORMAL	NO	NO	NO	NO	NO	NO	NO	NO	NO	NO	NO	NO	NO	NOT REFERRED
4129	33	1	0		2	No	No	No	No	Yes	0	0	0	1	0	0	0	0	0	0	0	0	0	0	0	0	0	0	0	0	0	NORMAL	NORMAL	NORMAL	NORMAL	NO	NO	NO	NO	NO	NO	NO	NO	NO	NO	NO	NO	NO	NOT REFERRED
4361	29	1	0		1	No	No	No	No	No	1	0	0	0	1	0	0	0	0	0	1	1	1	1	0	0	0	1	2	1	0	NORMAL	NORMAL	NORMAL	NORMAL	NO	NO	NO	NO	NO	NO	NO	NO	NO	NO	NO	NO	NO	NOT REFERRED
4142	45	1	0		2	Yes	No	No	No	Yes	1	3	0	1	1	0	0	2	1	1	1	1	1	0	0	1	0	0	2	1	0	NORMAL	SEVERE	NORMAL	SEVERE	YES	NO	NO	NO	NO	NO	NO	NO	NO	NO	NO	NO	NO	NOT REFERRED
4156	41	1	0		2	No	No	No	No	Yes	1	1	0	0	1	0	0	1	0	0	0	1	1	0	1	1	1	1	1	1	0	NORMAL	MILD	NORMAL	MILD	YES	NO	NO	NO	NO	NO	NO	NO	NO	NO	NO	NO	NO	NOT REFERRED
4167	28	1	0		2	No	No	No	No	No	0	0	1	1	1	0	2	0	0	0	0	0	0	0	0	0	0	0	0	0	0	NORMAL	NORMAL	NORMAL	NORMAL	NO	NO	NO	NO	NO	NO	NO	NO	NO	NO	NO	NO	NO	NOT REFERRED
4713	25	1	0		2	No	No	No	No	No	1	1	1	1	1	1	1	1	1	1	1	1	1	1	1	1	1	1	1	1	1	MODERATE	MODERATE	NORMAL	MODERATE	YES	NO	NO	NO	NO	NO	NO	NO	NO	NO	NO	NO	NO	NOT REFERRED
4848	31	1	0		2	No	No	No	No	Yes	0	0	0	0	0	0	0	0	0	0	0	0	0	0	0	0	0	0	0	0	0	NORMAL	NORMAL	NORMAL	NORMAL	NO	NO	NO	NO	NO	NO	NO	NO	NO	NO	NO	NO	NO	NOT REFERRED
4191	32	1	0		2	No	No	No	No	Yes	0	0	0	0	0	0	1	0	0	0	0	0	1	0	1	0	0	1	1	0	0	NORMAL	NORMAL	NORMAL	NORMAL	NO	NO	NO	NO	NO	NO	NO	NO	NO	NO	NO	NO	NO	NOT REFERRED
4209	27	1	0		2	No	No	No	No	Yes	0	0	0	0	0	0	0	0	1	0	0	0	0	0	0	0	0	0	0	0	0	NORMAL	NORMAL	NORMAL	NORMAL	NO	NO	NO	NO	NO	NO	NO	NO	NO	NO	NO	NO	NO	NOT REFERRED
4237	40	1	0		2	No	No	No	No	No	1	0	0	0	1	0	0	0	0	0	0	0	0	1	0	0	0	0	0	0	0	NORMAL	NORMAL	NORMAL	NORMAL	NO	NO	NO	NO	NO	NO	NO	NO	NO	NO	NO	NO	NO	NOT REFERRED
4222	49	1	0		1	No	No	No	No	Yes	1	0	0	0	1	0	0	0	0	0	1	1	1	0	0	1	0	0	0	0	0	NORMAL	NORMAL	NORMAL	NORMAL	NO	NO	NO	NO	NO	NO	NO	NO	NO	NO	NO	NO	NO	NOT REFERRED
4233	35	0	0		1	No	No	No	No	Yes	0	0	1	0	1	1	0	0	0	0	0	0	1	0	1	0	0	0	0	0	0	NORMAL	NORMAL	NORMAL	NORMAL	NO	NO	NO	NO	NO	NO	NO	NO	NO	NO	NO	NO	NO	NOT REFERRED
4243	40	0	0		2	No	No	No	No	Yes	1	0	2	0	2	1	0	1	1	0	1	1	1	0	0	1	0	1	0	0	0	MILD	NORMAL	NORMAL	MILD	YES	NO	NO	NO	NO	NO	NO	NO	NO	NO	NO	NO	NO	NOT REFERRED
4251	43	1	1		1	No	No	No	Yes	No	1	1	0	0	2	1	0	2	1	1	3	3	3	2	0	1	1	3	1	0	1	MODERATE	NORMAL	SEVERE	SEVERE	YES	NO	NO	NO	NO	NO	NO	NO	NO	NO	NO	NO	NO	NOT REFERRED
4266	30	1	0		2	Yes	No	No	No	No	1	1	0	0	0	0	0	0	0	0	0	0	0	0	0	0	0	1	0	0	0	NORMAL	NORMAL	NORMAL	NORMAL	NO	NO	NO	NO	NO	NO	NO	NO	NO	NO	NO	NO	NO	NOT REFERRED
4278	50	1	0		2	No	No	No	No	No	0	0	0	0	0	0	0	0	0	0	0	0	0	0	0	0	0	0	0	0	0	NORMAL	NORMAL	NORMAL	NORMAL	NO	NO	NO	NO	NO	NO	NO	NO	NO	NO	NO	NO	NO	NOT REFERRED
4282	39	0	0		1	No	No	No	No	Yes	2	1	1	0	0	1	0	1	0	0	0	1	0	1	0	0	0	1	1	0	0	NORMAL	NORMAL	NORMAL	NORMAL	NO	NO	NO	NO	NO	NO	NO	NO	NO	NO	NO	NO	NO	NOT REFERRED
4976	33	1	0		1	No	No	No	No	No	2	2	2	1	3	1	0	1	2	1	2	2	2	1	1	2	1	1	1	2	1	SEVERE	SEVERE	MODERATE	SEVERE	YES	NO	NO	NO	NO	NO	NO	NO	NO	NO	NO	NO	NO	NOT REFERRED
4113	50	1	0		2	No	No	No	No	Yes	0	0	0	1	0	0	0	1	0	0	0	0	0	0	0	0	0	0	1	0	0	NORMAL	NORMAL	NORMAL	NORMAL	NO	NO	NO	NO	NO	NO	NO	NO	NO	NO	NO	NO	NO	NOT REFERRED
4327	37	1	1		1	No	No	No	No	No	2	3	1	0	2	2	1	2	0	1	2	2	2	2	0	2	1	1	0	0	1	MODERATE	MILD	SEVERE	SEVERE	YES	NO	NO	NO	NO	NO	NO	NO	NO	NO	NO	NO	NO	NOT REFERRED
4328	30	1	0		2	No	No	No	No	Yes	0	0	0	0	0	0	1	0	0	0	1	1	1	0	0	0	0	1	1	0	0	NORMAL	NORMAL	NORMAL	NORMAL	NO	NO	NO	NO	NO	NO	NO	NO	NO	NO	NO	NO	NO	NOT REFERRED
4337	37	1	0		2	No	No	No	No	Yes	2	2	2	1	2	1	0	1	2	0	1	1	0	0	0	1	0	1	1	1	0	MILD	MODERATE	NORMAL	MODERATE	YES	NO	NO	NO	NO	NO	NO	NO	NO	NO	NO	NO	NO	NOT REFERRED
4349	31	1	2		2	No	No	No	No	Yes	0	1	0	0	0	0	0	0	0	0	0	0	0	0	0	0	0	0	1	0	0	NORMAL	NORMAL	NORMAL	NORMAL	NO	NO	NO	NO	NO	NO	NO	NO	NO	NO	NO	NO	NO	NOT REFERRED
4356	33	0	0		3	No	No	No	No	No	0	0	0	0	0	0	0	0	0	0	0	0	0	0	0	0	0	0	0	0	0	NORMAL	NORMAL	NORMAL	NORMAL	NO	NO	NO	NO	NO	NO	NO	NO	NO	NO	NO	NO	NO	NOT REFERRED
4424	43	1	0		2	No	No	No	No	Yes	1	1	1	2	1	1	0	1	0	0	1	1	0	1	1	0	0	1	1	1	0	NORMAL	MODERATE	NORMAL	MODERATE	YES	NO	NO	NO	NO	NO	NO	NO	NO	NO	NO	NO	NO	NOT REFERRED
4379	31	0	0		2	Yes	No	No	No	No	3	3	3	3	3	2	3	3	3	3	3	3	3	2	2	3	2	3	3	3	2	VERY SEVERE	VERY SEVERE	VERY SEVERE	VERY SEVERE	YES	NO	NO	NO	NO	NO	NO	NO	NO	NO	NO	NO	NO	NOT REFERRED
4834	24	0	0		2	No	No	No	No	No	1	1	1	0	2	1	1	1	0	2	1	1	2	1	1	1	0	1	1	0	0	MODERATE	MILD	NORMAL	MODERATE	YES	NO	NO	NO	NO	NO	NO	NO	NO	NO	NO	NO	NO	NOT REFERRED
439	31	1	0		2	No	No	No	No	Yes	0	0	0	0	0	0	0	0	0	0	0	0	0	0	0	0	0	0	0	0	0	NORMAL	NORMAL	NORMAL	NORMAL	NO	NO	NO	NO	NO	NO	NO	NO	NO	NO	NO	NO	NO	NOT REFERRED
4428	26	1	0		2	No	No	No	No	No	0	0	0	0	0	0	0	0	0	0	0	0	0	0	0	0	0	0	0	0	0	NORMAL	NORMAL	NORMAL	NORMAL	NO	NO	NO	NO	NO	NO	NO	NO	NO	NO	NO	NO	NO	NOT REFERRED
4417	59	1	0		0	No	No	No	No	No	0	0	0	0	0	0	0	0	0	0	0	0	0	0	0	0	0	0	0	0	0	NORMAL	NORMAL	NORMAL	NORMAL	NO	NO	NO	NO	NO	NO	NO	NO	NO	NO	NO	NO	NO	NOT REFERRED
4425	40	1	0		2	Yes	No	No	No	No	0	1	0	0	1	0	0	0	0	0	0	1	0	0	0	1	0	3	1	0	0	NORMAL	NORMAL	NORMAL	NORMAL	NO	NO	NO	NO	NO	NO	NO	NO	NO	NO	NO	NO	NO	NOT REFERRED
4434	45	0	0		3	No	No	No	No	Yes	1	1	1	0	0	1	0	1	0	0	0	0	1	1	1	0	0	1	0	0	0	NORMAL	NORMAL	NORMAL	NORMAL	NO	NO	NO	NO	NO	NO	NO	NO	NO	NO	NO	NO	NO	NOT REFERRED
4441	38	1	0		2	No	No	No	No	No	1	1	0	1	1	1	0	1	0	0	1	0	0	0	0	0	0	1	1	0	0	NORMAL	NORMAL	NORMAL	NORMAL	NO	NO	NO	NO	NO	NO	NO	NO	NO	NO	NO	NO	NO	NOT REFERRED
4452	41	1	0		2	No	No	No	No	Yes	1	0	0	1	0	0	0	0	0	0	1	0	0	0	0	0	0	0	0	0	0	NORMAL	NORMAL	NORMAL	NORMAL	NO	NO	NO	NO	NO	NO	NO	NO	NO	NO	NO	NO	NO	NOT REFERRED
4648	27	0	0		2	No	No	No	No	No	0	0	0	0	1	0	0	0	0	0	0	0	0	0	0	0	0	0	0	0	0	NORMAL	NORMAL	NORMAL	NORMAL	NO	NO	NO	NO	NO	NO	NO	NO	NO	NO	NO	NO	NO	NOT REFERRED
4479	28	0	0		2	No	No	No	No	No	0	1	1	0	0	0	0	0	0	0	1	1	0	0	0	0	0	1	0	0	0	NORMAL	NORMAL	NORMAL	NORMAL	NO	NO	NO	NO	NO	NO	NO	NO	NO	NO	NO	NO	NO	NOT REFERRED
448	40	0	0		3	No	No	No	No	No	0	0	0	0	0	0	0	0	0	0	0	0	0	0	0	0	0	0	0	0	0	NORMAL	NORMAL	NORMAL	NORMAL	NO	NO	NO	NO	NO	NO	NO	NO	NO	NO	NO	NO	NO	NOT REFERRED
4492	42	1	0		2	No	No	No	No	Yes	1	0	0	1	1	1	1	1	0	0	1	1	0	0	1	0	0	1	0	0	0	NORMAL	NORMAL	NORMAL	NORMAL	NO	NO	NO	NO	NO	NO	NO	NO	NO	NO	NO	NO	NO	NOT REFERRED
4505	30	1	1		1	No	No	No	Yes	No	1	1	1	1	1	2	1	1	2	1	2	2	2	1	1	2	1	1	1	1	1	MODERATE	SEVERE	MODERATE	SEVERE	YES	NO	NO	NO	NO	NO	NO	NO	NO	NO	NO	NO	NO	NOT REFERRED
4510	36	1	0		2	No	No	No	No	Yes	1	1	1	0	1	1	0	1	0	1	0	1	0	0	0	0	0	1	0	1	0	NORMAL	NORMAL	NORMAL	NORMAL	NO	NO	NO	NO	NO	NO	NO	NO	NO	NO	NO	NO	NO	NOT REFERRED
4531	49	1	0		3	Yes	No	No	No	Yes	1	1	1	2	1	0	0	0	0	0	0	0	1	0	0	0	0	1	1	0	0	NORMAL	MILD	NORMAL	MILD	YES	NO	NO	NO	NO	NO	NO	NO	NO	NO	NO	NO	NO	NOT REFERRED
4352	29	1	0		2	No	No	No	No	No	1	0	0	0	1	0	0	0	1	0	0	0	1	1	0	1	0	0	0	0	0	NORMAL	NORMAL	NORMAL	NORMAL	NO	NO	NO	NO	NO	NO	NO	NO	NO	NO	NO	NO	NO	NOT REFERRED
454	30	0	0		2	No	No	No	No	No	0	0	0	0	1	0	0	0	0	0	0	0	0	0	0	1	0	1	0	0	0	NORMAL	NORMAL	NORMAL	NORMAL	NO	NO	NO	NO	NO	NO	NO	NO	NO	NO	NO	NO	NO	NOT REFERRED
4545	29	1	0		2	No	No	No	No	No	1	1	1	1	1	0	1	2	1	0	2	1	1	0	1	1	0	1	2	2	0	NORMAL	SEVERE	NORMAL	SEVERE	YES	NO	NO	NO	NO	NO	NO	NO	NO	NO	NO	NO	NO	NOT REFERRED
456	31	0	0		2	No	No	No	No	No	0	0	0	0	0	3	0	0	0	0	0	0	0	0	0	0	0	0	0	0	0	NORMAL	NORMAL	NORMAL	NORMAL	NO	NO	NO	NO	NO	NO	NO	NO	NO	NO	NO	NO	NO	NOT REFERRED
4679	49	1	0		1	Yes	No	No	No	No	0	0	0	1	0	1	0	0	0	0	0	0	0	0	0	0	0	1	0	0	0	NORMAL	NORMAL	NORMAL	NORMAL	NO	NO	NO	NO	NO	NO	NO	NO	NO	NO	NO	NO	NO	NOT REFERRED
4854	51	1	0		3	No	No	No	No	Yes	1	1	0	0	1	0	0	0	0	0	1	1	1	1	0	0	1	1	0	0	0	NORMAL	NORMAL	NORMAL	NORMAL	NO	NO	NO	NO	NO	NO	NO	NO	NO	NO	NO	NO	NO	NOT REFERRED
4593	31	1	0		2	No	No	No	No	Yes	1	1	1	1	1	1	1	0	1	0	1	1	1	1	0	1	0	1	1	1	0	NORMAL	MODERATE	NORMAL	MODERATE	YES	NO	NO	NO	NO	NO	NO	NO	NO	NO	NO	NO	NO	NOT REFERRED
4600	57	0	0		2	Yes	No	No	No	Yes	1	1	1	1	1	1	0	0	1	0	1	1	0	1	0	1	0	2	1	0	0	NORMAL	MILD	NORMAL	MILD	YES	NO	NO	NO	NO	NO	NO	NO	NO	NO	NO	NO	NO	NOT REFERRED
461	44	0	0		3	Yes	No	No	No	No	0	1	1	1	1	0	1	1	0	1	1	1	0	0	1	0	0	1	1	0	0	NORMAL	MILD	NORMAL	MILD	YES	NO	NO	NO	NO	NO	NO	NO	NO	NO	NO	NO	NO	NOT REFERRED
4622	38	0	0		1	No	No	No	No	No	2	1	1	0	1	1	0	1	0	1	0	0	2	1	0	1	0	1	0	0	0	MILD	NORMAL	NORMAL	MILD	YES	NO	NO	NO	NO	NO	NO	NO	NO	NO	NO	NO	NO	NOT REFERRED
4634	33	0	0		2	No	No	No	No	Yes	3	3	2	3	3	1	3	2	1	2	2	2	1	1	2	3	2	2	3	1	2	VERY SEVERE	VERY SEVERE	SEVERE	VERY SEVERE	YES	NO	NO	NO	NO	NO	NO	NO	NO	NO	NO	NO	NO	NOT REFERRED
4643	30	1	0		1	No	No	No	No	No	1	2	1	1	2	2	1	1	1	1	1	1	2	1	1	2	1	1	2	1	0	MODERATE	SEVERE	MILD	SEVERE	YES	NO	NO	NO	NO	NO	NO	NO	NO	NO	NO	NO	NO	NOT REFERRED
4657	29	1	0		2	No	No	No	No	No	0	1	1	0	1	1	1	0	0	0	0	0	1	1	1	1	0	1	1	1	0	NORMAL	MILD	NORMAL	MILD	YES	NO	NO	NO	NO	NO	NO	NO	NO	NO	NO	NO	NO	NOT REFERRED
4669	54	1	0		3	No	No	No	No	No	0	1	0	1	1	0	0	1	0	1	1	1	1	1	1	1	1	1	1	1	0	MILD	MILD	NORMAL	MILD	YES	NO	NO	NO	NO	NO	NO	NO	NO	NO	NO	NO	NO	NOT REFERRED
4673	43	1	0		1	No	No	No	No	Yes	0	1	0	0	0	0	0	0	0	0	1	0	0	0	0	0	0	1	0	0	0	NORMAL	NORMAL	NORMAL	NORMAL	NO	NO	NO	NO	NO	NO	NO	NO	NO	NO	NO	NO	NO	NOT REFERRED
4688	50	1	1		2	No	No	No	No	No	1	1	0	0	1	1	0	0	0	0	0	1	0	1	0	0	1	1	0	0	0	NORMAL	NORMAL	NORMAL	NORMAL	NO	NO	NO	NO	NO	NO	NO	NO	NO	NO	NO	NO	NO	NOT REFERRED
4945	53	1	0		3	No	No	No	No	Yes	1	1	1	1	2	1	1	2	2	1	2	1	1	1	2	2	1	1	2	2	1	MODERATE	VERY SEVERE	MILD	VERY SEVERE	YES	NO	NO	NO	NO	NO	NO	NO	NO	NO	NO	NO	NO	NOT REFERRED
4701	32	1	0		1	No	No	No	No	No	1	2	1	0	1	1	2	1	1	0	1	1	1	1	0	1	0	2	1	1	0	NORMAL	MODERATE	MILD	MODERATE	YES	NO	NO	NO	NO	NO	NO	NO	NO	NO	NO	NO	NO	NOT REFERRED
4713	56	0	0		2	No	No	No	No	No	0	0	0	1	0	1	0	0	0	1	1	0	1	0	1	1	1	1	0	0	0	NORMAL	NORMAL	NORMAL	NORMAL	NO	NO	NO	NO	NO	NO	NO	NO	NO	NO	NO	NO	NO	NOT REFERRED
9965	38	1	0		2	No	No	No	No	No	0	0	0	0	0	0	0	0	0	0	0	0	0	0	0	0	0	0	0	0	0	NORMAL	NORMAL	NORMAL	NORMAL	NO	NO	NO	NO	NO	NO	NO	NO	NO	NO	NO	NO	NO	NOT REFERRED
8719	43	1	0		3	No	No	No	No	No	1	0	0	0	0	1	0	0	0	0	0	0	0	0	0	0	0	1	0	0	0	NORMAL	NORMAL	NORMAL	NORMAL	NO	NO	NO	NO	NO	NO	NO	NO	NO	NO	NO	NO	NO	NOT REFERRED
4791	39	1	0		2	No	No	No	No	Yes	0	1	2	0	0	1	0	0	0	0	0	0	0	0	0	0	0	0	0	0	0	NORMAL	NORMAL	NORMAL	NORMAL	NO	NO	NO	NO	NO	NO	NO	NO	NO	NO	NO	NO	NO	NOT REFERRED
9991	34	1	0		2	No	No	No	No	No	1	1	1	1	1	1	1	1	1	1	1	1	1	1	1	1	1	1	1	1	1	MODERATE	MODERATE	NORMAL	MODERATE	YES	NO	NO	NO	NO	NO	NO	NO	NO	NO	NO	NO	NO	NOT REFERRED
9898	33	1	0		1	No	No	No	No	Yes	0	0	0	0	0	0	0	0	0	0	0	0	0	0	0	0	0	0	0	0	0	NORMAL	NORMAL	NORMAL	NORMAL	NO	NO	NO	NO	NO	NO	NO	NO	NO	NO	NO	NO	NO	NOT REFERRED
8863	48	0	0		1	No	No	No	No	No	1	2	1	0	1	1	1	2	0	0	2	1	1	0	0	1	0	2	2	0	0	NORMAL	MILD	MILD	MILD	YES	NO	NO	NO	NO	NO	NO	NO	NO	NO	NO	NO	NO	NOT REFERRED
8744	38	1	0		2	No	No	No	No	No	1	1	1	1	1	1	1	1	1	1	1	1	1	1	1	1	2	1	1	1	1	MODERATE	MODERATE	NORMAL	MODERATE	YES	NO	NO	NO	NO	NO	NO	NO	NO	NO	NO	NO	NO	NOT REFERRED
479	34	1	0		2	No	No	No	No	No	0	0	0	0	1	0	0	0	0	0	0	0	0	0	0	0	0	0	0	0	0	NORMAL	NORMAL	NORMAL	NORMAL	NO	NO	NO	NO	NO	NO	NO	NO	NO	NO	NO	NO	NO	NOT REFERRED
4859	33	0	0		1	No	No	No	No	Yes	0	0	0	0	0	0	0	0	0	0	0	0	0	0	0	0	0	0	0	0	0	NORMAL	NORMAL	NORMAL	NORMAL	NO	NO	NO	NO	NO	NO	NO	NO	NO	NO	NO	NO	NO	NOT REFERRED
4811	45	1	0		2	No	No	No	No	Yes	0	1	0	0	0	0	0	0	0	0	0	0	0	0	0	0	0	1	0	0	0	NORMAL	NORMAL	NORMAL	NORMAL	NO	NO	NO	NO	NO	NO	NO	NO	NO	NO	NO	NO	NO	NOT REFERRED
4825	37	1	0		2	No	No	No	No	No	0	1	0	0	0	0	1	1	0	0	0	0	0	0	0	0	0	1	0	0	0	NORMAL	NORMAL	NORMAL	NORMAL	NO	NO	NO	NO	NO	NO	NO	NO	NO	NO	NO	NO	NO	NOT REFERRED
4831	41	1	0		2	No	No	No	No	Yes	1	1	0	0	1	0	0	0	0	0	0	0	0	0	0	0	1	1	0	0	0	NORMAL	NORMAL	NORMAL	NORMAL	NO	NO	NO	NO	NO	NO	NO	NO	NO	NO	NO	NO	NO	NOT REFERRED
484	28	0	0		2	No	No	No	No	Yes	1	1	0	0	1	1	1	1	1	0	1	1	1	1	1	1	2	1	1	0	0	MILD	MILD	NORMAL	MILD	YES	NO	NO	NO	NO	NO	NO	NO	NO	NO	NO	NO	NO	NOT REFERRED
4856	31	0	0		2	No	Yes	No	No	Yes	0	1	1	0	2	1	0	0	0	0	0	0	1	0	0	1	0	1	0	0	0	MILD	NORMAL	NORMAL	MILD	YES	NO	NO	NO	NO	NO	NO	NO	NO	NO	NO	NO	NO	NOT REFERRED
4861	36	1	0		2	No	No	No	No	No	0	2	0	0	1	0	0	0	0	0	0	0	0	0	0	0	1	1	0	0	0	NORMAL	NORMAL	NORMAL	NORMAL	NO	NO	NO	NO	NO	NO	NO	NO	NO	NO	NO	NO	NO	NOT REFERRED
4874	29	1	0		2	No	No	No	No	No	0	0	0	0	0	0	0	0	0	0	0	0	0	0	0	0	0	0	0	0	0	NORMAL	NORMAL	NORMAL	NORMAL	NO	NO	NO	NO	NO	NO	NO	NO	NO	NO	NO	NO	NO	NOT REFERRED
4817	33	1	0		2	No	No	No	No	Yes	1	1	1	1	0	1	1	0	0	0	0	0	1	1	0	1	1	1	1	0	0	NORMAL	MILD	NORMAL	MILD	YES	NO	NO	NO	NO	NO	NO	NO	NO	NO	NO	NO	NO	NOT REFERRED
4985	40	1	0		2	Yes	No	No	No	Yes	0	1	0	0	0	0	0	0	0	0	0	0	0	0	0	0	0	0	1	0	0	NORMAL	NORMAL	NORMAL	NORMAL	NO	NO	NO	NO	NO	NO	NO	NO	NO	NO	NO	NO	NO	NOT REFERRED
4494	34	1	0		2	No	No	No	No	No	0	0	0	0	1	0	0	0	0	0	0	0	0	0	0	0	0	1	0	0	0	NORMAL	NORMAL	NORMAL	NORMAL	NO	NO	NO	NO	NO	NO	NO	NO	NO	NO	NO	NO	NO	NOT REFERRED
4917	46	1	0		2	Yes	No	No	No	No	0	1	0	0	1	0	0	0	0	0	0	0	0	1	0	0	0	1	0	0	0	NORMAL	NORMAL	NORMAL	NORMAL	NO	NO	NO	NO	NO	NO	NO	NO	NO	NO	NO	NO	NO	NOT REFERRED
4926	37	1	0		2	No	No	No	No	No	1	1	0	0	1	0	1	0	0	0	0	0	0	1	0	0	0	0	0	0	0	NORMAL	NORMAL	NORMAL	NORMAL	NO	NO	NO	NO	NO	NO	NO	NO	NO	NO	NO	NO	NO	NOT REFERRED
4390	55	1	0		3	Yes	No	No	No	No	0	0	1	0	1	0	0	0	0	0	0	1	0	0	1	0	0	1	0	0	0	NORMAL	NORMAL	NORMAL	NORMAL	NO	NO	NO	NO	NO	NO	NO	NO	NO	NO	NO	NO	NO	NOT REFERRED
4991	33	0	0		2	No	No	No	No	No	1	2	1	1	1	2	1	1	2	1	1	1	1	1	1	1	1	1	1	1	1	MODERATE	SEVERE	MILD	SEVERE	YES	NO	NO	NO	NO	NO	NO	NO	NO	NO	NO	NO	NO	NOT REFERRED
4955	43	1	0		3	No	No	No	No	No	1	0	0	0	0	0	0	1	0	0	0	0	0	0	0	0	0	1	1	0	0	NORMAL	NORMAL	NORMAL	NORMAL	NO	NO	NO	NO	NO	NO	NO	NO	NO	NO	NO	NO	NO	NOT REFERRED
9674	48	1	0		2	Yes	No	No	No	Yes	1	0	0	1	0	1	0	0	0	0	0	0	1	0	0	0	0	1	1	0	0	NORMAL	NORMAL	NORMAL	NORMAL	NO	NO	NO	NO	NO	NO	NO	NO	NO	NO	NO	NO	NO	NOT REFERRED
4973	32	1	1		1	No	No	No	No	No	0	1	0	0	1	0	0	0	1	0	0	0	0	1	0	0	0	0	0	0	0	NORMAL	NORMAL	NORMAL	NORMAL	NO	NO	NO	NO	NO	NO	NO	NO	NO	NO	NO	NO	NO	NOT REFERRED
4988	42	0	0		3	No	Yes	No	No	Yes	1	0	1	0	1	1	1	1	1	1	1	1	0	1	1	2	1	0	1	0	0	MILD	MILD	NORMAL	MILD	YES	NO	NO	NO	NO	NO	NO	NO	NO	NO	NO	NO	NO	NOT REFERRED
4972	25	0	0		2	No	No	No	No	Yes	1	3	1	0	2	0	2	2	1	2	2	2	2	2	2	2	3	2	1	0	1	SEVERE	SEVERE	MODERATE	SEVERE	YES	NO	NO	NO	NO	NO	NO	NO	NO	NO	NO	NO	NO	NOT REFERRED
5009	28	1	0		1	No	No	No	No	No	1	1	0	0	1	0	1	0	0	0	0	0	0	1	1	1	0	1	2	0	0	NORMAL	MILD	NORMAL	MILD	YES	NO	NO	NO	NO	NO	NO	NO	NO	NO	NO	NO	NO	NOT REFERRED
5014	34	0	0		1	No	No	No	No	No	1	0	1	0	1	1	0	0	0	0	0	0	1	1	0	0	0	0	0	0	0	NORMAL	NORMAL	NORMAL	NORMAL	NO	NO	NO	NO	NO	NO	NO	NO	NO	NO	NO	NO	NO	NOT REFERRED
5028	41	1	0		2	No	No	No	No	No	1	1	1	1	2	1	1	1	1	0	1	1	2	1	1	1	1	1	1	0	0	MODERATE	MODERATE	NORMAL	MODERATE	YES	NO	NO	NO	NO	NO	NO	NO	NO	NO	NO	NO	NO	NOT REFERRED
5037	31	1	0		1	No	No	No	No	No	2	0	1	0	2	2	1	2	2	2	2	2	2	1	0	2	1	2	0	2	2	SEVERE	MILD	SEVERE	SEVERE	YES	NO	NO	NO	NO	NO	NO	NO	NO	NO	NO	NO	NO	NOT REFERRED
5414	35	1	0		2	No	No	No	No	No	0	0	0	0	0	1	0	0	0	0	0	0	0	0	0	0	0	0	1	0	0	NORMAL	NORMAL	NORMAL	NORMAL	NO	NO	NO	NO	NO	NO	NO	NO	NO	NO	NO	NO	NO	NOT REFERRED
5568	32	1	0		2	No	No	No	No	No	1	2	0	0	1	1	1	0	1	1	1	0	1	0	1	1	1	1	1	1	0	MILD	MODERATE	NORMAL	MODERATE	YES	NO	NO	NO	NO	NO	NO	NO	NO	NO	NO	NO	NO	NOT REFERRED
5643	39	1	0		2	No	No	No	No	No	1	0	1	1	1	0	0	0	0	0	0	1	1	1	0	1	0	1	1	0	0	NORMAL	NORMAL	NORMAL	NORMAL	NO	NO	NO	NO	NO	NO	NO	NO	NO	NO	NO	NO	NO	NOT REFERRED
5071	28	1	0		2	No	No	No	No	Yes	1	1	1	1	1	2	2	1	1	0	1	1	1	1	0	0	1	1	1	0	0	NORMAL	MODERATE	MILD	MODERATE	YES	NO	NO	NO	NO	NO	NO	NO	NO	NO	NO	NO	NO	NOT REFERRED
5084	32	0	0		1	No	No	No	No	No	1	1	0	0	1	1	0	1	1	0	1	1	1	2	0	0	0	1	0	0	0	NORMAL	NORMAL	MILD	MILD	YES	NO	NO	NO	NO	NO	NO	NO	NO	NO	NO	NO	NO	NOT REFERRED
5903	44	1	0		2	No	No	No	No	No	1	1	1	0	1	0	1	1	0	0	0	0	0	0	0	1	0	1	1	0	0	NORMAL	NORMAL	NORMAL	NORMAL	NO	NO	NO	NO	NO	NO	NO	NO	NO	NO	NO	NO	NO	NOT REFERRED
5916	28	0	0		1	No	No	No	No	No	0	0	0	0	0	0	0	0	0	0	0	0	0	0	0	0	0	0	0	0	0	NORMAL	NORMAL	NORMAL	NORMAL	NO	NO	NO	NO	NO	NO	NO	NO	NO	NO	NO	NO	NO	NOT REFERRED
5121	33	0	0		1	No	No	No	No	No	0	0	0	0	1	1	0	0	1	0	1	0	1	1	0	0	0	1	0	0	0	NORMAL	NORMAL	NORMAL	NORMAL	NO	NO	NO	NO	NO	NO	NO	NO	NO	NO	NO	NO	NO	NOT REFERRED
5127	29	1	0		2	No	No	No	Yes	No	1	1	0	1	2	0	0	1	1	0	1	1	1	0	0	0	0	2	1	2	0	NORMAL	MODERATE	NORMAL	MODERATE	YES	NO	NO	NO	NO	NO	NO	NO	NO	NO	NO	NO	NO	NOT REFERRED
5133	42	1	0		2	No	No	No	No	No	0	1	0	0	0	0	0	0	0	0	0	0	0	0	0	0	0	1	0	0	0	NORMAL	NORMAL	NORMAL	NORMAL	NO	NO	NO	NO	NO	NO	NO	NO	NO	NO	NO	NO	NO	NOT REFERRED
5148	40	1	0		2	No	No	No	No	Yes	1	0	1	0	0	0	0	0	0	1	1	1	0	0	1	0	0	1	0	0	0	NORMAL	NORMAL	NORMAL	NORMAL	NO	NO	NO	NO	NO	NO	NO	NO	NO	NO	NO	NO	NO	NOT REFERRED
5155	43	0	0		3	No	Yes	No	No	No	1	1	1	1	1	0	0	0	0	0	1	0	0	0	0	0	0	1	1	0	0	NORMAL	NORMAL	NORMAL	NORMAL	NO	NO	NO	NO	NO	NO	NO	NO	NO	NO	NO	NO	NO	NOT REFERRED
5169	25	1	0		2	No	No	No	No	Yes	1	1	1	1	1	1	1	0	1	1	1	1	1	1	1	1	0	1	0	1	0	MILD	MODERATE	NORMAL	MODERATE	YES	NO	NO	NO	NO	NO	NO	NO	NO	NO	NO	NO	NO	NOT REFERRED
5177	45	0	0		3	No	No	No	No	No	1	1	1	1	0	1	0	1	1	1	1	1	1	1	1	0	0	1	0	0	0	NORMAL	MILD	NORMAL	MILD	YES	NO	NO	NO	NO	NO	NO	NO	NO	NO	NO	NO	NO	NOT REFERRED
5184	42	0	0		2	No	No	No	No	No	0	0	0	0	0	0	0	0	1	0	0	1	0	1	0	0	0	0	0	0	0	NORMAL	NORMAL	NORMAL	NORMAL	NO	NO	NO	NO	NO	NO	NO	NO	NO	NO	NO	NO	NO	NOT REFERRED
5918	29	1	0		2	No	No	No	No	Yes	1	1	0	0	1	1	0	0	0	0	1	1	1	1	1	1	0	1	1	1	1	NORMAL	MILD	NORMAL	MILD	YES	NO	NO	NO	NO	NO	NO	NO	NO	NO	NO	NO	NO	NOT REFERRED
5219	57	1	0		3	No	No	No	No	No	0	0	0	0	0	0	0	0	0	0	0	0	0	0	0	0	0	0	0	0	0	NORMAL	NORMAL	NORMAL	NORMAL	NO	NO	NO	NO	NO	NO	NO	NO	NO	NO	NO	NO	NO	NOT REFERRED
5226	35	1	1		1	No	No	No	No	No	1	1	1	1	0	1	1	2	2	0	1	1	1	0	1	0	1	1	1	1	0	NORMAL	SEVERE	NORMAL	SEVERE	YES	YES	NO	NO	NO	NO	NO	NO	NO	NO	NO	NO	NO	NOT REFERRED
5224	33	1	0		2	No	No	No	No	No	1	3	1	1	2	1	0	1	1	0	0	1	0	1	0	1	0	2	1	0	0	NORMAL	MODERATE	NORMAL	MODERATE	YES	NO	NO	NO	NO	NO	NO	NO	NO	NO	NO	NO	NO	NOT REFERRED
5237	34	1	0		1	No	No	No	No	No	1	0	1	2	1	1	1	1	1	0	1	1	1	1	2	1	0	1	2	1	0	NORMAL	SEVERE	NORMAL	SEVERE	YES	NO	NO	NO	NO	NO	NO	NO	NO	NO	NO	NO	NO	NOT REFERRED
8499	32	1	0		1	No	No	No	No	No	1	0	0	0	0	0	0	0	1	0	0	0	0	0	0	0	0	0	0	0	0	NORMAL	NORMAL	NORMAL	NORMAL	NO	NO	NO	NO	NO	NO	NO	NO	NO	NO	NO	NO	NO	NOT REFERRED
8104	37	0	0		2	No	No	No	No	No	1	1	1	0	1	1	1	1	1	1	1	1	1	1	1	1	0	1	1	0	0	MILD	MILD	NORMAL	MILD	YES	NO	NO	NO	NO	NO	NO	NO	NO	NO	NO	NO	NO	NOT REFERRED
7893	38	1	0		2	No	No	No	No	No	0	0	1	0	1	0	0	0	0	0	0	0	0	0	0	0	0	0	0	0	0	NORMAL	NORMAL	NORMAL	NORMAL	NO	NO	NO	NO	NO	NO	NO	NO	NO	NO	NO	NO	NO	NOT REFERRED
6279	39	0	0		2	No	Yes	No	No	No	0	0	0	0	0	0	0	0	0	0	0	0	0	0	0	0	0	0	0	0	0	NORMAL	NORMAL	NORMAL	NORMAL	NO	NO	NO	NO	NO	NO	NO	NO	NO	NO	NO	NO	NO	NOT REFERRED
5286	57	1	1		2	Yes	No	No	No	No	0	0	0	0	0	0	0	0	0	0	0	0	0	0	0	0	0	0	0	0	0	NORMAL	NORMAL	NORMAL	NORMAL	NO	NO	NO	NO	NO	NO	NO	NO	NO	NO	NO	NO	NO	NOT REFERRED
5397	51	1	0		2	Yes	No	No	No	Yes	1	1	0	0	1	0	1	1	0	0	1	0	1	1	0	1	1	1	1	1	0	NORMAL	MILD	NORMAL	MILD	YES	NO	NO	NO	NO	NO	NO	NO	NO	NO	NO	NO	NO	NOT REFERRED
5344	29	1	0		2	No	No	No	No	No	0	0	0	0	0	0	0	0	0	0	0	0	1	1	1	0	0	1	0	0	0	NORMAL	NORMAL	NORMAL	NORMAL	NO	NO	NO	NO	NO	NO	NO	NO	NO	NO	NO	NO	NO	NOT REFERRED
5325	41	1	0		2	No	No	No	No	No	1	1	1	0	1	1	0	1	1	0	1	1	1	0	0	0	0	1	1	0	0	NORMAL	NORMAL	NORMAL	NORMAL	NO	NO	NO	NO	NO	NO	NO	NO	NO	NO	NO	NO	NO	NOT REFERRED
5327	33	1	0		1	No	No	No	No	Yes	2	1	1	0	1	2	1	0	1	1	1	0	1	1	1	1	0	2	0	1	0	MILD	MILD	MILD	MILD	YES	NO	NO	NO	NO	NO	NO	NO	NO	NO	NO	NO	NO	NOT REFERRED
6754	54	1	0		2	No	No	No	No	No	0	0	0	0	0	0	0	0	0	0	0	1	1	0	1	1	1	0	0	0	0	NORMAL	NORMAL	NORMAL	NORMAL	NO	NO	NO	NO	NO	NO	NO	NO	NO	NO	NO	NO	NO	NOT REFERRED
